# Supplementary material for: APOE4-APP interactions exert early influences on cerebrovascular structure and function: implications for Alzheimer’s disease
Source: Front Neurosci. 2025 Oct 24;19:1629830. doi: 10.3389/fnins.2025.1629830 (PMC12592981; doi:10.3389/fnins.2025.1629830)
Supplement: SUPPLEMENTARY TABLE S1 — Details of analysis of transcriptomic changes in AD mouse models. Sheet 1: Differential gene expression (DE) in APP-TKI vs. DM vs. WT mice. Sheet 2: Differential gene expression in ApoE4 vs. WT mice. Sheet 3: Gene ontogeny (GO) analysis for genes differentially expressed in ApoE4 mice vs. WT mice. Sheet 4: GO analysis for genes differentially expressed in APP-TKI mice vs. WT mice. Sheet 5: GO analysis for genes differentially expressed in DM mice vs. WT mice. Sheet 6: GO analysis for genes differentially expressed in APP-TKI mice vs. DM mice. Sheet 7: Primer sequences used for qPCR analysis. [file Table_1.xlsx]

## Sheet: DE_APPKIvDMvWT
Ensembl_ID	Gene	logCPM	logFC_APPKI	LR_APPKI	PValue_APPKI	FDR_APPKI	logFC_DM	LR_DM	PValue_DM	FDR_DM	logFC_APPKIvDM	LR_APPKIvDM	PValue_APPKIvDM	FDR_APPKIvDM
ENSMUSG00000007777	0610009B22Rik	3.68736	-0.139883	1.57389	0.209643	0.999921	0.0566369	0.264004	0.607382	0.999907	0.19652	3.14433	0.0761913	0.999874
ENSMUSG00000042208	0610010F05Rik	5.64757	0.0336242	0.148459	0.700013	0.999921	0.0581662	0.445692	0.504388	0.999907	0.024542	0.0795082	0.777965	0.999874
ENSMUSG00000107002	0610012G03Rik	5.14249	-0.0631719	0.460928	0.497191	0.999921	-0.0167182	0.0324536	0.857036	0.999907	0.0464536	0.250038	0.617048	0.999874
ENSMUSG00000058706	0610030E20Rik	4.35983	0.0107905	0.00504663	0.943366	0.999921	0.0192015	0.0160206	0.899279	0.999907	0.00841104	0.00307664	0.955766	0.999874
ENSMUSG00000060512	0610040J01Rik	1.71623	-0.187917	0.933155	0.334044	0.999921	-0.0583444	0.09206	0.761574	0.999907	0.129572	0.445247	0.504601	0.999874
ENSMUSG00000090066	1110002E22Rik	1.59278	0.232494	0.752511	0.385683	0.999921	-0.171434	0.401079	0.526533	0.999907	-0.403928	2.25649	0.133055	0.999874
ENSMUSG00000030663	1110004F10Rik	6.46843	-0.128974	2.53831	0.111113	0.999921	-0.00818518	0.0102718	0.919273	0.999907	0.120788	2.23044	0.135315	0.999874
ENSMUSG00000039195	1110008P14Rik	5.93151	0.223017	5.32564	0.0210139	0.999921	0.322237	11.1503	0.000840181	0.123514	0.09922	1.06548	0.301969	0.999874
ENSMUSG00000028441	1110017D15Rik	0.7556	0.236068	0.732579	0.392049	0.999921	0.54509	4.06082	0.0438891	0.999907	0.309022	1.35036	0.245215	0.999874
ENSMUSG00000037971	1110032A03Rik	4.52479	0.00217315	0.000456438	0.982955	0.999921	0.104185	1.05914	0.303411	0.999907	0.102012	1.01703	0.313224	0.999874
ENSMUSG00000046999	1110032F04Rik	3.49425	-0.152637	1.41426	0.23435	0.999921	0.167586	1.75419	0.185351	0.999907	0.320223	6.33356	0.0118475	0.902232
ENSMUSG00000063236	1110038F14Rik	3.6448	0.169935	1.74963	0.185924	0.999921	0.0240658	0.0349426	0.851716	0.999907	-0.145869	1.29933	0.254336	0.999874
ENSMUSG00000040591	1110051M20Rik	6.21741	-0.0184245	0.0656218	0.797821	0.999921	-0.00189869	0.000698978	0.978908	0.999907	0.0165258	0.0529544	0.818	0.999874
ENSMUSG00000035171	1110059E24Rik	4.16417	0.130489	1.28883	0.256263	0.999921	0.145672	1.6134	0.204015	0.999907	0.0151834	0.0176968	0.89417	0.999874
ENSMUSG00000032551	1110059G10Rik	3.75298	-0.166184	2.12695	0.144729	0.999921	-0.195015	2.93797	0.0865194	0.999907	-0.0288312	0.0635394	0.800987	0.999874
ENSMUSG00000078570	1110065P20Rik	5.13038	0.0761681	0.914666	0.338879	0.999921	0.0548527	0.475795	0.490333	0.999907	-0.0213155	0.0722846	0.788039	0.999874
ENSMUSG00000063320	1190007I07Rik	2.83311	0.112503	0.420914	0.516481	0.999921	-0.0394781	0.0516	0.820302	0.999907	-0.151981	0.770931	0.379929	0.999874
ENSMUSG00000068099	1500009C09Rik	6.48252	0.0173994	0.0522639	0.81917	0.999921	0.135141	3.16732	0.0751258	0.999907	0.117741	2.40681	0.120809	0.999874
ENSMUSG00000087651	1500009L16Rik	3.60327	-0.0151734	0.0108371	0.917089	0.999921	0.121697	0.704257	0.401357	0.999907	0.136871	0.891159	0.345164	0.999874
ENSMUSG00000072694	1500011B03Rik	6.14865	0.00846687	0.0122771	0.911773	0.999921	0.0286629	0.141105	0.707185	0.999907	0.020196	0.0701172	0.791166	0.999874
ENSMUSG00000050088	1600012H06Rik	4.0574	0.00773892	0.00537472	0.941557	0.999921	0.0310662	0.0872252	0.767735	0.999907	0.0233273	0.0492928	0.824299	0.999874
ENSMUSG00000054676	1600014C10Rik	4.80126	-0.0161516	0.0303534	0.861691	0.999921	-0.0620137	0.447989	0.503291	0.999907	-0.0458621	0.245068	0.620569	0.999874
ENSMUSG00000021534	1700001L19Rik	3.19371	0.049787	0.114159	0.735458	0.999921	0.278327	3.63562	0.0565554	0.999907	0.22854	2.46461	0.116437	0.999874
ENSMUSG00000044320	1700001O22Rik	1.62584	0.201702	0.985959	0.320732	0.999921	-0.166585	0.651726	0.419496	0.999907	-0.368287	3.25803	0.0710746	0.999874
ENSMUSG00000030030	1700003E16Rik	4.05228	-0.00672559	0.00445407	0.94679	0.999921	0.0398835	0.158074	0.690936	0.999907	0.0466091	0.216108	0.642021	0.999874
ENSMUSG00000038523	1700003F12Rik	0.175336	0.765231	4.7738	0.0288961	0.999921	0.452712	1.6392	0.200436	0.999907	-0.31252	0.84973	0.356629	0.999874
ENSMUSG00000026831	1700007K13Rik	0.321451	0.131435	0.171915	0.678415	0.999921	0.259468	0.684017	0.408207	0.999907	0.128033	0.169783	0.680305	0.999874
ENSMUSG00000008028	1700008O03Rik	1.44612	0.0522639	0.0514724	0.820521	0.999921	-0.0566352	0.0602531	0.806096	0.999907	-0.108899	0.224449	0.635671	0.999874
ENSMUSG00000023873	1700010I14Rik	0.205275	-0.00277539	0.000113129	0.991514	0.999921	-0.129379	0.242571	0.622355	0.999907	-0.126604	0.232806	0.629451	0.999874
ENSMUSG00000031927	1700012B09Rik	-1.689	1.55736	4.02859	0.0447354	0.999921	2.72173	13.7431	0.000209591	0.0521429	1.16437	3.34121	0.067565	0.999874
ENSMUSG00000027886	1700013F07Rik	0.236684	-0.156408	0.283215	0.594602	0.999921	0.0433866	0.0226631	0.880336	0.999907	0.199794	0.470958	0.492547	0.999874
ENSMUSG00000053783	1700016K19Rik	0.332816	0.686833	4.37919	0.0363802	0.999921	0.97841	9.18002	0.00244671	0.258121	0.291576	0.896364	0.343759	0.999874
ENSMUSG00000032300	1700017B05Rik	4.0627	-0.0759445	0.401283	0.526428	0.999921	-0.141582	1.39476	0.237602	0.999907	-0.0656377	0.298833	0.584615	0.999874
ENSMUSG00000043629	1700019D03Rik	3.43904	-0.045297	0.108773	0.741545	0.999921	-0.0734263	0.286514	0.592463	0.999907	-0.0281294	0.0419999	0.83762	0.999874
ENSMUSG00000028451	1700022I11Rik	1.94719	0.0738708	0.170358	0.679794	0.999921	0.0279032	0.0243792	0.875924	0.999907	-0.0459675	0.0668568	0.795969	0.999874
ENSMUSG00000072473	1700024G13Rik	-2.01224	1.02315	2.516	0.112696	0.999921	2.01974	12.486	0.000410004	0.0791745	0.99659	4.02432	0.0448487	0.999874
ENSMUSG00000032666	1700025G04Rik	6.91352	-0.0187968	0.0679806	0.7943	0.999921	-0.00175715	0.000595163	0.980537	0.999907	0.0170396	0.0559738	0.812977	0.999874
ENSMUSG00000038782	1700028J19Rik	0.0338923	0.438001	2.11481	0.14588	0.999921	0.362318	1.44681	0.22904	0.999907	-0.0756829	0.0680748	0.794161	0.999874
ENSMUSG00000033053	1700028P14Rik	0.0394741	-0.193511	0.30236	0.582406	0.999921	-0.206181	0.345008	0.556952	0.999907	-0.0126703	0.00128375	0.971418	0.999874
ENSMUSG00000044916	1700029I15Rik	3.037	0.11655	0.496882	0.480873	0.999921	-0.0288665	0.0303609	0.861674	0.999907	-0.145416	0.776494	0.378216	0.999874
ENSMUSG00000071103	1700029J07Rik	2.49983	0.266949	1.12573	0.288688	0.999921	0.158085	0.394735	0.529821	0.999907	-0.108864	0.189308	0.663494	0.999874
ENSMUSG00000031847	1700030J22Rik	2.73598	0.0921733	0.309931	0.577722	0.999921	0.0662038	0.160324	0.688858	0.999907	-0.0259696	0.0248837	0.874657	0.999874
ENSMUSG00000052794	1700030K09Rik	3.36143	0.050051	0.139314	0.708964	0.999921	0.01735	0.0167919	0.896896	0.999907	-0.032701	0.0599544	0.806568	0.999874
ENSMUSG00000005983	1700037C18Rik	2.7404	-0.0192443	0.0154743	0.901002	0.999921	0.10868	0.501992	0.478626	0.999907	0.127924	0.695457	0.404314	0.999874
ENSMUSG00000027327	1700037H04Rik	5.13016	0.0231983	0.0854248	0.770076	0.999921	0.215259	7.46961	0.0062749	0.419303	0.192061	5.9642	0.0145992	0.981158
ENSMUSG00000038323	1700066M21Rik	4.99164	-0.0658885	0.404659	0.524693	0.999921	0.00819086	0.00628865	0.936793	0.999907	0.0740793	0.51347	0.473641	0.999874
ENSMUSG00000033029	1700088E04Rik	3.04114	0.0424306	0.0600294	0.806449	0.999921	0.115108	0.445339	0.504557	0.999907	0.0726772	0.178172	0.672949	0.999874
ENSMUSG00000118506	1700094D03Rik	1.00944	-0.0344589	0.0228799	0.87977	0.999921	0.0499386	0.049046	0.824732	0.999907	0.0843975	0.139716	0.708564	0.999874
ENSMUSG00000032611	1700102P08Rik	-0.0563342	0.292365	1.22443	0.268493	0.999921	-0.255367	0.848648	0.356935	0.999907	-0.547732	4.15403	0.0415355	0.999874
ENSMUSG00000008307	1700109H08Rik	2.69192	0.158489	0.337096	0.56151	0.999921	0.0289154	0.0112126	0.91567	0.999907	-0.129573	0.226228	0.634335	0.999874
ENSMUSG00000040822	1700123O20Rik	3.68765	0.0549074	0.228376	0.632731	0.999921	0.153775	1.8145	0.17797	0.999907	0.0988677	0.754906	0.384927	0.999874
ENSMUSG00000078607	1810010H24Rik	1.47683	-0.392027	2.087	0.148557	0.999921	0.0470038	0.0311809	0.859837	0.999907	0.439031	2.64274	0.104024	0.999874
ENSMUSG00000022507	1810013L24Rik	6.09376	-0.0731033	0.887695	0.346103	0.999921	-0.0390275	0.253893	0.614347	0.999907	0.0340758	0.193232	0.66024	0.999874
ENSMUSG00000089997	1810020O05Rik	1.33679	0.206044	0.670019	0.413045	0.999921	0.0932703	0.137029	0.711253	0.999907	-0.112774	0.204208	0.651346	0.999874
ENSMUSG00000044145	1810024B03Rik	0.0499779	0.29069	0.774244	0.378907	0.999921	0.504785	2.41751	0.119986	0.999907	0.214095	0.454651	0.500134	0.999874
ENSMUSG00000044148	1810030O07Rik	4.72043	0.0635049	0.409941	0.521999	0.999921	-0.084596	0.724699	0.394607	0.999907	-0.148101	2.23008	0.135347	0.999874
ENSMUSG00000054091	1810037I17Rik	5.35058	-0.0682738	0.511665	0.474419	0.999921	0.128693	1.83519	0.175515	0.999907	0.196967	4.29026	0.0383313	0.999874
ENSMUSG00000097221	1810049J17Rik	2.45775	-0.0486461	0.0665097	0.796488	0.999921	0.100096	0.285854	0.59289	0.999907	0.148743	0.62942	0.427568	0.999874
ENSMUSG00000035372	1810055G02Rik	3.64818	-0.094422	0.570723	0.449972	0.999921	-0.0739608	0.352558	0.552669	0.999907	0.0204612	0.0268348	0.869878	0.999874
ENSMUSG00000073155	1810058I24Rik	3.33814	-0.0221555	0.0216818	0.882937	0.999921	0.0216282	0.0207989	0.885328	0.999907	0.0437837	0.0852166	0.770349	0.999874
ENSMUSG00000074829	2010315B03Rik	4.13998	0.0598823	0.261465	0.609115	0.999921	0.0448257	0.147011	0.701408	0.999907	-0.0150566	0.0166644	0.897286	0.999874
ENSMUSG00000021550	2210016F16Rik	3.13781	0.137271	1.06238	0.302673	0.999921	0.0630964	0.224453	0.635668	0.999907	-0.0741743	0.314512	0.574925	0.999874
ENSMUSG00000029559	2210016L21Rik	6.61697	0.0715474	0.907314	0.340828	0.999921	0.0444392	0.35042	0.553875	0.999907	-0.0271082	0.130688	0.71772	0.999874
ENSMUSG00000071252	2210408I21Rik	3.61741	-0.154049	1.37467	0.24101	0.999921	0.115886	0.795192	0.372535	0.999907	0.269935	4.27374	0.0387057	0.999874
ENSMUSG00000032403	2300009A05Rik	3.56635	0.152301	0.898522	0.343178	0.999921	0.207223	1.67242	0.195935	0.999907	0.0549216	0.118487	0.730682	0.999874
ENSMUSG00000079283	2310009B15Rik	3.03266	0.0192895	0.0231422	0.879088	0.999921	0.0480159	0.144886	0.703472	0.999907	0.0287264	0.0520784	0.819485	0.999874
ENSMUSG00000020133	2310011J03Rik	4.63646	-0.0141977	0.0229517	0.879583	0.999921	0.0843416	0.818316	0.365673	0.999907	0.0985394	1.11731	0.290499	0.999874
ENSMUSG00000049643	2310022A10Rik	4.21162	-0.0217757	0.0493121	0.824265	0.999921	-0.100979	1.05985	0.303249	0.999907	-0.0792038	0.65184	0.419456	0.999874
ENSMUSG00000031983	2310022B05Rik	6.33128	0.0319303	0.132608	0.715743	0.999921	-0.0493703	0.316934	0.573456	0.999907	-0.0813006	0.860411	0.353624	0.999874
ENSMUSG00000032062	2310030G06Rik	0.256283	0.303092	1.22852	0.267695	0.999921	0.126072	0.208883	0.647644	0.999907	-0.17702	0.434182	0.509944	0.999874
ENSMUSG00000020441	2310033P09Rik	4.14482	0.0296763	0.0983932	0.753766	0.999921	-0.0174924	0.0342532	0.853169	0.999907	-0.0471687	0.250162	0.616961	0.999874
ENSMUSG00000099655	2310034G01Rik	-0.174958	0.159197	0.153619	0.695101	0.999921	0.3462	0.743796	0.388448	0.999907	0.187003	0.221715	0.637737	0.999874
ENSMUSG00000062619	2310039H08Rik	1.17152	0.219236	0.927982	0.335388	0.999921	0.277827	1.51192	0.218847	0.999907	0.0585908	0.0693082	0.792347	0.999874
ENSMUSG00000040177	2310057M21Rik	4.70314	-0.148416	2.69212	0.100846	0.999921	-0.108122	1.43927	0.230258	0.999907	0.0402936	0.198276	0.656116	0.999874
ENSMUSG00000050705	2310061I04Rik	5.02175	-0.034753	0.166947	0.68284	0.999921	-0.119986	1.98814	0.158535	0.999907	-0.0852325	1.00265	0.31667	0.999874
ENSMUSG00000045411	2410002F23Rik	5.48077	-0.0116905	0.0212383	0.884132	0.999921	-0.0675833	0.710367	0.399322	0.999907	-0.0558928	0.486111	0.485667	0.999874
ENSMUSG00000036873	2410004B18Rik	4.55845	-0.0904515	0.857626	0.354404	0.999921	-0.0435391	0.200145	0.654604	0.999907	0.0469124	0.231369	0.630511	0.999874
ENSMUSG00000071398	2410004P03Rik	0.797198	0.574525	2.22427	0.135857	0.999921	1.10189	8.34066	0.00387675	0.336343	0.527367	2.01089	0.156173	0.999874
ENSMUSG00000071632	2510002D24Rik	3.2901	0.0290491	0.0580356	0.809628	0.999921	-0.0340358	0.079732	0.777661	0.999907	-0.0630849	0.2753	0.599799	0.999874
ENSMUSG00000043391	2510009E07Rik	5.85359	0.0235847	0.0809846	0.775968	0.999921	0.00631383	0.00581431	0.939219	0.999907	-0.0172709	0.0435764	0.834644	0.999874
ENSMUSG00000044496	2510039O18Rik	4.44344	0.019941	0.0452114	0.831616	0.999921	0.0139131	0.0221122	0.881789	0.999907	-0.00602791	0.00416193	0.948562	0.999874
ENSMUSG00000052419	2610001J05Rik	4.46361	-0.12708	1.13843	0.285984	0.999921	0.0277697	0.0548933	0.814757	0.999907	0.15485	1.6984	0.192497	0.999874
ENSMUSG00000031242	2610002M06Rik	5.98264	-0.0358793	0.114317	0.735282	0.999921	-0.00432869	0.001667	0.967432	0.999907	0.0315506	0.0885391	0.766043	0.999874
ENSMUSG00000060301	2610008E11Rik	5.20687	0.0588891	0.41482	0.519533	0.999921	-0.0732739	0.640474	0.423539	0.999907	-0.132163	2.09074	0.148194	0.999874
ENSMUSG00000091474	2610021A01Rik	4.49046	-0.0466542	0.168387	0.681549	0.999921	0.0122881	0.0117496	0.913682	0.999907	0.0589422	0.270036	0.603308	0.999874
ENSMUSG00000071302	2610044O15Rik8	4.3067	0.0328496	0.0995668	0.75235	0.999921	0.00715472	0.00473606	0.945134	0.999907	-0.0256949	0.0612983	0.804456	0.999874
ENSMUSG00000059482	2610301B20Rik	5.23757	-0.0767379	0.679272	0.409837	0.999921	0.0338302	0.132994	0.715348	0.999907	0.110568	1.41715	0.233873	0.999874
ENSMUSG00000010277	2610507B11Rik	8.2909	0.0216414	0.1104	0.739689	0.999921	-0.0248807	0.14596	0.702426	0.999907	-0.0465221	0.510501	0.474922	0.999874
ENSMUSG00000034601	2700049A03Rik	3.30617	0.086269	0.349469	0.554414	0.999921	0.0297884	0.0417272	0.838141	0.999907	-0.0564806	0.150994	0.697587	0.999874
ENSMUSG00000024273	2700062C07Rik	3.07429	-0.0433733	0.128844	0.719634	0.999921	0.0599629	0.251079	0.616316	0.999907	0.103336	0.743457	0.388556	0.999874
ENSMUSG00000053080	2700081O15Rik	6.25538	-0.0996514	1.09897	0.294492	0.999921	-0.148839	2.45217	0.117362	0.999907	-0.049188	0.267462	0.605039	0.999874
ENSMUSG00000062198	2700097O09Rik	3.25395	0.00825368	0.00212507	0.963232	0.999921	-0.0876463	0.239462	0.624595	0.999907	-0.0958999	0.28703	0.59213	0.999874
ENSMUSG00000031984	2810004N23Rik	4.61935	0.0841059	0.911567	0.339699	0.999921	0.082961	0.891298	0.345126	0.999907	-0.0011449	0.000171077	0.989564	0.999874
ENSMUSG00000047635	2810006K23Rik	3.41135	-0.0395667	0.101025	0.750603	0.999921	-0.0348251	0.0787462	0.779004	0.999907	0.00474169	0.00145711	0.96955	0.999874
ENSMUSG00000020491	2810021J22Rik	3.16951	-0.0441841	0.137495	0.710784	0.999921	-0.15879	1.76756	0.183684	0.999907	-0.114605	0.918602	0.337842	0.999874
ENSMUSG00000026227	2810459M11Rik	4.15744	-0.203109	3.22588	0.072483	0.999921	-0.177459	2.47791	0.115455	0.999907	0.0256505	0.0512139	0.820964	0.999874
ENSMUSG00000051339	2900026A02Rik	6.81134	-0.056139	0.596035	0.440095	0.999921	-0.100929	1.92739	0.165045	0.999907	-0.0447901	0.379317	0.537969	0.999874
ENSMUSG00000079737	3110001I22Rik	0.487321	0.101111	0.171213	0.679036	0.999921	-0.00816913	0.00111033	0.973418	0.999907	-0.10928	0.20285	0.652431	0.999874
ENSMUSG00000026388	3110009E18Rik	0.11499	0.187708	0.358632	0.549267	0.999921	0.547031	3.21995	0.0727457	0.999907	0.359323	1.43586	0.23081	0.999874
ENSMUSG00000094958	3110021N24Rik	1.41762	-0.175003	0.426599	0.513662	0.999921	0.0755828	0.0815065	0.775266	0.999907	0.250586	0.885019	0.346831	0.999874
ENSMUSG00000025102	3110040N11Rik	2.84874	0.0321304	0.0389404	0.843567	0.999921	0.0182747	0.0126531	0.910438	0.999907	-0.0138558	0.00729965	0.931913	0.999874
ENSMUSG00000053553	3110082I17Rik	2.94031	0.047198	0.100695	0.750998	0.999921	0.00989844	0.00443957	0.946876	0.999907	-0.0372996	0.063406	0.801191	0.999874
ENSMUSG00000086815	3110082J24Rik	0.979242	0.0391011	0.0189275	0.890574	0.999921	0.0212165	0.0055937	0.940381	0.999907	-0.0178846	0.00399652	0.949593	0.999874
ENSMUSG00000063364	3300002I08Rik	0.772911	-0.00218399	7.16855e-05	0.993245	0.999921	0.0515989	0.0406441	0.840227	0.999907	0.0537829	0.0442602	0.83337	0.999874
ENSMUSG00000033111	3830406C13Rik	4.13207	-0.110467	0.898471	0.343192	0.999921	0.0792089	0.468884	0.493501	0.999907	0.189676	2.6743	0.10198	0.999874
ENSMUSG00000062822	4833420G17Rik	5.31452	0.0696995	0.31379	0.575364	0.999921	-0.111738	0.804569	0.369731	0.999907	-0.181438	2.12489	0.144923	0.999874
ENSMUSG00000025871	4833439L19Rik	6.84676	0.00219181	0.000944905	0.975477	0.999921	0.00861175	0.0146128	0.903783	0.999907	0.00641995	0.00812521	0.928176	0.999874
ENSMUSG00000036934	4921524J17Rik	3.44904	-0.0838396	0.300841	0.583356	0.999921	-0.150155	0.964627	0.326024	0.999907	-0.0663152	0.187541	0.664971	0.999874
ENSMUSG00000027309	4930402H24Rik	7.28508	0.0728884	0.529326	0.46689	0.999921	-0.0300182	0.0897674	0.764473	0.999907	-0.102907	1.0556	0.304221	0.999874
ENSMUSG00000020234	4930404N11Rik	2.57039	-0.213072	1.76868	0.183546	0.999921	-0.0332048	0.0439756	0.833899	0.999907	0.179867	1.26677	0.260373	0.999874
ENSMUSG00000046567	4930430F08Rik	4.21823	-0.1458	2.34676	0.125543	0.999921	-0.125605	1.75461	0.185298	0.999907	0.0201944	0.0448957	0.832196	0.999874
ENSMUSG00000021098	4930447C04Rik	3.86515	0.223626	0.750706	0.386253	0.999921	-0.289853	1.25311	0.262959	0.999907	-0.513479	3.93254	0.0473603	0.999874
ENSMUSG00000059920	4930453N24Rik	4.44459	-0.00851889	0.00769488	0.930099	0.999921	0.099208	1.05557	0.304227	0.999907	0.107727	1.24577	0.264362	0.999874
ENSMUSG00000044906	4930503L19Rik	4.21693	0.0271216	0.0318651	0.858324	0.999921	-0.0493114	0.105342	0.745511	0.999907	-0.076433	0.253424	0.614674	0.999874
ENSMUSG00000072762	4930522L14Rik	0.327386	-0.0827804	0.101809	0.749669	0.999921	0.228597	0.829263	0.362486	0.999907	0.311378	1.52178	0.217351	0.999874
ENSMUSG00000090394	4930523C07Rik	0.541456	-0.205081	0.578095	0.44706	0.999921	0.374561	2.11037	0.146304	0.999907	0.579642	4.90807	0.0267315	0.999874
ENSMUSG00000053574	4930563E22Rik	1.53237	0.0846394	0.162005	0.687318	0.999921	-0.353256	2.71317	0.0995231	0.999907	-0.437895	4.20952	0.0401977	0.999874
ENSMUSG00000027811	4930579G24Rik	0.491207	0.107733	0.160096	0.689068	0.999921	-0.0479336	0.0313637	0.859431	0.999907	-0.155667	0.336249	0.562002	0.999874
ENSMUSG00000034063	4930590J08Rik	0.886027	0.0547897	0.0616896	0.803845	0.999921	0.142965	0.430537	0.511725	0.999907	0.088175	0.165729	0.683936	0.999874
ENSMUSG00000031938	4931406C07Rik	4.66787	0.0548394	0.40344	0.525318	0.999921	0.0388745	0.203549	0.651871	0.999907	-0.0159649	0.0345257	0.852593	0.999874
ENSMUSG00000022179	4931414P19Rik	1.84249	0.137704	0.480415	0.488234	0.999921	0.0314787	0.0250163	0.874326	0.999907	-0.106225	0.289407	0.590601	0.999874
ENSMUSG00000046085	4931422A03Rik	0.554158	-0.21195	0.4626	0.496412	0.999921	-0.0578313	0.0352632	0.851045	0.999907	0.154118	0.245513	0.620252	0.999874
ENSMUSG00000014837	4931428F04Rik	4.71657	0.0502845	0.182322	0.669385	0.999921	-0.0649184	0.303463	0.58172	0.999907	-0.115203	0.958064	0.327675	0.999874
ENSMUSG00000037270	4932438A13Rik	7.50762	-0.0218366	0.0934596	0.759824	0.999921	-0.025094	0.123541	0.725226	0.999907	-0.00325736	0.00208168	0.963609	0.999874
ENSMUSG00000039851	4932438H23Rik	0.442404	0.552262	3.6522	0.0559952	0.999921	0.585098	4.14723	0.0417028	0.999907	0.032836	0.014135	0.905362	0.999874
ENSMUSG00000026224	4933407L21Rik	1.06027	0.397472	2.22604	0.135701	0.999921	0.386523	2.11854	0.145525	0.999907	-0.0109496	0.00177349	0.966409	0.999874
ENSMUSG00000079593	4933416I08Rik	2.26498	-0.0569721	0.0595939	0.807139	0.999921	-0.0208158	0.00800063	0.928727	0.999907	0.0361563	0.0240871	0.876663	0.999874
ENSMUSG00000047988	4933428G20Rik	1.98628	0.0329294	0.0189097	0.890626	0.999921	-0.00723323	0.000914302	0.975878	0.999907	-0.0401626	0.0282787	0.866455	0.999874
ENSMUSG00000027942	4933434E20Rik	3.16424	0.0622557	0.238817	0.625062	0.999921	-0.0174673	0.0187837	0.890988	0.999907	-0.0797231	0.394568	0.529908	0.999874
ENSMUSG00000036046	5031439G07Rik	7.20483	0.107638	1.48004	0.223769	0.999921	-0.0107915	0.0148727	0.902936	0.999907	-0.11843	1.79341	0.180511	0.999874
ENSMUSG00000072763	5430403G16Rik	0.981923	0.159601	0.2807	0.596243	0.999921	-0.0212663	0.00494632	0.943931	0.999907	-0.180867	0.362197	0.547289	0.999874
ENSMUSG00000073755	5730409E04Rik	6.56752	0.00281931	0.00140403	0.97011	0.999921	0.0741127	0.97359	0.323786	0.999907	0.0712934	0.901456	0.342392	0.999874
ENSMUSG00000057181	5730455P16Rik	6.6304	-0.0309811	0.189101	0.663666	0.999921	-0.0148281	0.0434182	0.83494	0.999907	0.0161529	0.0515124	0.820452	0.999874
ENSMUSG00000029089	5730480H06Rik	3.62444	0.0929978	0.460718	0.497289	0.999921	-0.00179018	0.000170517	0.989581	0.999907	-0.0947879	0.481302	0.487833	0.999874
ENSMUSG00000032985	5730522E02Rik	2.33018	0.376838	2.89985	0.0885878	0.999921	0.282802	1.63331	0.201245	0.999907	-0.0940358	0.184964	0.667141	0.999874
ENSMUSG00000022195	6030458C11Rik	5.53131	0.016329	0.0498962	0.823244	0.999921	0.016168	0.0491044	0.824629	0.999907	-0.000160969	4.87725e-06	0.998238	0.999874
ENSMUSG00000018451	6330403K07Rik	7.56548	0.00849055	0.0143538	0.904636	0.999921	0.145834	4.24539	0.0393569	0.983993	0.137343	3.76724	0.0522657	0.999874
ENSMUSG00000009551	6330409D20Rik	0.514198	0.313122	1.70082	0.19218	0.999921	0.307651	1.65908	0.197727	0.999907	-0.00547104	0.000558312	0.981149	0.999874
ENSMUSG00000031824	6430548M08Rik	7.75826	0.0925132	1.82335	0.176915	0.999921	0.0603085	0.775289	0.378586	0.999907	-0.0322047	0.221435	0.637949	0.999874
ENSMUSG00000074646	6430550D23Rik	1.96215	0.193847	0.531398	0.46602	0.999921	0.113348	0.181799	0.669832	0.999907	-0.080499	0.0926759	0.760802	0.999874
ENSMUSG00000037977	6430571L13Rik	1.79248	0.403739	3.28496	0.0699174	0.999921	0.281008	1.5865	0.207826	0.999907	-0.122731	0.313958	0.575262	0.999874
ENSMUSG00000072066	6720489N17Rik	2.03796	0.0490658	0.0907314	0.763249	0.999921	0.0266531	0.0269461	0.869611	0.999907	-0.0224127	0.0192163	0.889748	0.999874
ENSMUSG00000032680	6820408C15Rik	1.43004	0.0271679	0.0135515	0.907327	0.999921	0.273218	1.41042	0.234987	0.999907	0.24605	1.14937	0.283681	0.999874
ENSMUSG00000047466	8030462N17Rik	5.531	-0.0251158	0.097726	0.754576	0.999921	-0.0749941	0.871985	0.350406	0.999907	-0.0498783	0.385665	0.534587	0.999874
ENSMUSG00000116953	9030025P20Rik	0.854794	0.178102	0.383099	0.535949	0.999921	0.0257155	0.00794104	0.928992	0.999907	-0.152386	0.283697	0.594288	0.999874
ENSMUSG00000073158	9030624G23Rik	0.0275279	-0.358682	1.48944	0.222304	0.999921	0.0321479	0.0129331	0.909457	0.999907	0.39083	1.8009	0.179603	0.999874
ENSMUSG00000030823	9130019O22Rik	1.67441	-0.0127432	0.00484901	0.944484	0.999921	-0.0199761	0.0120187	0.912703	0.999907	-0.00723295	0.00157754	0.968318	0.999874
ENSMUSG00000062944	9130023H24Rik	1.50538	0.466034	4.19063	0.0406481	0.999921	0.257051	1.26094	0.261474	0.999907	-0.208983	0.874172	0.349803	0.999874
ENSMUSG00000101892	9130401M01Rik	2.78303	-0.046364	0.0949945	0.757921	0.999921	-0.0821765	0.299184	0.584395	0.999907	-0.0358124	0.0567125	0.81177	0.999874
ENSMUSG00000004360	9330159F19Rik	6.34279	0.0464337	0.290715	0.589763	0.999921	-0.0692204	0.645391	0.421765	0.999907	-0.115654	1.80412	0.179215	0.999874
ENSMUSG00000059939	9430015G10Rik	4.16683	0.192083	1.91736	0.166149	0.999921	-0.0618789	0.197728	0.656561	0.999907	-0.253962	3.35503	0.0669998	0.999874
ENSMUSG00000040139	9430038I01Rik	1.50925	0.358367	3.07705	0.0794043	0.999921	0.0332799	0.0258393	0.872293	0.999907	-0.325087	2.57353	0.108665	0.999874
ENSMUSG00000036275	9530068E07Rik	5.98105	-0.0220122	0.0786979	0.77907	0.999921	0.0267179	0.116408	0.732963	0.999907	0.0487301	0.387202	0.533774	0.999874
ENSMUSG00000036411	9530077C05Rik	2.96558	0.161144	1.82745	0.176429	0.999921	-0.0110339	0.00846291	0.926703	0.999907	-0.172178	2.10701	0.146625	0.999874
ENSMUSG00000044551	9930012K11Rik	0.150622	0.244341	0.457833	0.498638	0.999921	0.140696	0.151508	0.697099	0.999907	-0.103645	0.0844161	0.7714	0.999874
ENSMUSG00000046138	9930021J03Rik	6.13191	-0.0317404	0.171677	0.678626	0.999921	-0.00785518	0.0105464	0.918205	0.999907	0.0238852	0.0974816	0.754873	0.999874
ENSMUSG00000044730	9930104L06Rik	4.41343	-0.0517662	0.255044	0.613546	0.999921	-0.0734945	0.515731	0.472668	0.999907	-0.0217283	0.0449918	0.832019	0.999874
ENSMUSG00000069892	9930111J21Rik2	0.469993	0.164349	0.354839	0.551386	0.999921	0.55861	4.3563	0.0368723	0.966388	0.394261	2.23534	0.134887	0.999874
ENSMUSG00000079144	A130010J15Rik	2.90179	-0.00811027	0.0037464	0.951194	0.999921	-0.0266303	0.0406096	0.840293	0.999907	-0.0185201	0.0196672	0.888471	0.999874
ENSMUSG00000030111	A2m	1.46743	0.34164	1.91369	0.166554	0.999921	0.483917	3.90194	0.0482304	0.999907	0.142277	0.349107	0.554619	0.999874
ENSMUSG00000047228	A2ml1	2.66822	0.242314	1.43687	0.230647	0.999921	0.317153	2.4769	0.11553	0.999907	0.0748389	0.140204	0.708078	0.999874
ENSMUSG00000052014	A330070K13Rik	-0.154718	-0.269463	0.676166	0.41091	0.999921	0.179439	0.324744	0.56877	0.999907	0.448902	1.9516	0.162414	0.999874
ENSMUSG00000047613	A430005L14Rik	3.58418	-0.0471999	0.189219	0.663568	0.999921	0.0608887	0.320313	0.57142	0.999907	0.108089	1.00651	0.315741	0.999874
ENSMUSG00000056014	A430033K04Rik	3.97343	-0.00855514	0.00415168	0.948625	0.999921	0.00472738	0.00127244	0.971544	0.999907	0.0132825	0.0100526	0.920136	0.999874
ENSMUSG00000047878	A4galt	-0.57391	0.675605	3.36526	0.0665851	0.999921	0.999217	7.8495	0.00508349	0.375715	0.323612	0.946869	0.330517	0.999874
ENSMUSG00000116673	A630089N07Rik	1.65357	-0.417263	3.61405	0.0572934	0.999921	-0.100952	0.219951	0.639077	0.999907	0.31631	2.07702	0.149532	0.999874
ENSMUSG00000096923	A730071L15Rik	2.35937	-0.148651	0.296538	0.586061	0.999921	-0.00975153	0.00128657	0.971387	0.999907	0.1389	0.259762	0.610284	0.999874
ENSMUSG00000057715	A830018L16Rik	6.55469	-0.150346	2.21695	0.136503	0.999921	-0.0823453	0.666478	0.414282	0.999907	0.0680011	0.453702	0.500582	0.999874
ENSMUSG00000055010	A830031A19Rik	-0.233918	-0.190019	0.262166	0.608636	0.999921	-0.158129	0.183944	0.668005	0.999907	0.0318898	0.00733032	0.931771	0.999874
ENSMUSG00000054057	A930004D18Rik	2.08558	-0.131152	0.577182	0.447419	0.999921	-0.14702	0.729462	0.393058	0.999907	-0.0158671	0.00839821	0.926983	0.999874
ENSMUSG00000118559	A930007A09Rik	0.873369	-0.19294	0.433686	0.510186	0.999921	0.0759022	0.0692836	0.792383	0.999907	0.268843	0.854414	0.355307	0.999874
ENSMUSG00000025727	A930017K11Rik	-0.176257	0.391558	1.50572	0.219794	0.999921	0.0964456	0.0884429	0.766166	0.999907	-0.295113	0.883535	0.347235	0.999874
ENSMUSG00000090622	A930033H14Rik	0.883501	-0.0683058	0.108717	0.74161	0.999921	-0.12602	0.371035	0.542441	0.999907	-0.0577138	0.0772189	0.781102	0.999874
ENSMUSG00000042510	AA986860	1.23307	0.514219	4.39304	0.036086	0.999921	0.172824	0.484997	0.486167	0.999907	-0.341395	1.99239	0.158092	0.999874
ENSMUSG00000036678	Aaas	3.58245	-0.0397868	0.101391	0.750167	0.999921	-0.0512855	0.169215	0.68081	0.999907	-0.0114987	0.00849671	0.926557	0.999874
ENSMUSG00000029482	Aacs	5.61214	0.108609	1.69204	0.193333	0.999921	0.0144895	0.0300871	0.862293	0.999907	-0.0941195	1.27612	0.258621	0.999874
ENSMUSG00000037257	Aagab	6.28524	0.00973356	0.0186387	0.891407	0.999921	-0.0317156	0.198079	0.656276	0.999907	-0.0414491	0.338653	0.560608	0.999874
ENSMUSG00000057230	Aak1	9.28074	0.0391498	0.267781	0.604824	0.999921	-0.0528244	0.487471	0.485058	0.999907	-0.0919742	1.47795	0.224095	0.999874
ENSMUSG00000035642	Aamdc	4.41029	0.0238625	0.0559832	0.812961	0.999921	0.0345812	0.118157	0.731042	0.999907	0.0107187	0.011384	0.91503	0.999874
ENSMUSG00000006299	Aamp	6.97953	-0.0145695	0.0412207	0.839112	0.999921	0.0377999	0.27815	0.597917	0.999907	0.0523694	0.533963	0.464945	0.999874
ENSMUSG00000027628	Aar2	5.18475	0.00431326	0.00223648	0.962281	0.999921	-0.0059795	0.00430886	0.947663	0.999907	-0.0102928	0.0127822	0.909984	0.999874
ENSMUSG00000068522	Aard	1.52572	-0.264922	1.52771	0.216456	0.999921	0.139978	0.449354	0.502642	0.999907	0.4049	3.65296	0.0559695	0.999874
ENSMUSG00000031960	Aars	7.21831	-0.107692	1.86861	0.171634	0.999921	-0.093189	1.40099	0.236558	0.999907	0.0145026	0.0338926	0.853935	0.999874
ENSMUSG00000023938	Aars2	4.8253	0.105083	0.902027	0.342239	0.999921	0.0433861	0.153852	0.694881	0.999907	-0.0616972	0.312692	0.576033	0.999874
ENSMUSG00000055923	Aasdh	4.16185	0.0813271	0.219545	0.639387	0.999921	0.0766107	0.195203	0.658621	0.999907	-0.00471646	0.000741662	0.978274	0.999874
ENSMUSG00000025894	Aasdhppt	4.9454	-0.0648797	0.435716	0.509197	0.999921	0.0134047	0.0187234	0.891162	0.999907	0.0782844	0.637292	0.424693	0.999874
ENSMUSG00000029695	Aass	2.46594	0.0983237	0.256654	0.612428	0.999921	0.187405	0.941457	0.331903	0.999907	0.0890812	0.214505	0.643259	0.999874
ENSMUSG00000018697	Aatf	3.93204	-0.131168	1.32007	0.25058	0.999921	-0.128927	1.2816	0.257602	0.999907	0.00224075	0.000384166	0.984362	0.999874
ENSMUSG00000025375	Aatk	7.99569	0.00700795	0.0083661	0.927122	0.999921	-0.0393316	0.263585	0.607668	0.999907	-0.0463396	0.365964	0.545213	0.999874
ENSMUSG00000057880	Abat	8.19161	0.0222213	0.0739035	0.785736	0.999921	0.121647	2.21672	0.136523	0.999907	0.0994257	1.48147	0.223545	0.999874
ENSMUSG00000015243	Abca1	5.69489	0.0791366	1.08973	0.29653	0.999921	0.0374381	0.244241	0.621159	0.999907	-0.0416984	0.304367	0.581158	0.999874
ENSMUSG00000035435	Abca17	0.851521	0.642919	4.11526	0.0424981	0.999921	0.655357	4.3052	0.0379959	0.98206	0.0124384	0.00164845	0.967614	0.999874
ENSMUSG00000026944	Abca2	7.88054	0.0956953	1.45477	0.227764	0.999921	-0.00453198	0.00326262	0.95445	0.999907	-0.100227	1.59716	0.206306	0.999874
ENSMUSG00000024130	Abca3	6.46201	0.040672	0.228413	0.632703	0.999921	0.00971296	0.0130391	0.909088	0.999907	-0.030959	0.132644	0.715706	0.999874
ENSMUSG00000028125	Abca4	1.29734	0.146743	0.28117	0.595935	0.999921	0.191374	0.482316	0.487375	0.999907	0.0446312	0.0265963	0.870453	0.999874
ENSMUSG00000018800	Abca5	6.25034	0.0221979	0.0771283	0.781227	0.999921	0.078165	0.959508	0.327311	0.999907	0.0559671	0.492611	0.482765	0.999874
ENSMUSG00000044749	Abca6	2.10029	-0.00562327	0.000869465	0.976476	0.999921	0.149778	0.62938	0.427583	0.999907	0.155401	0.678489	0.410107	0.999874
ENSMUSG00000035722	Abca7	4.42208	-0.00314424	0.000597365	0.980501	0.999921	-0.229893	3.17268	0.0748793	0.999907	-0.226749	3.08787	0.0788782	0.999874
ENSMUSG00000041828	Abca8a	4.19101	0.154625	1.25467	0.262662	0.999921	0.265779	3.72898	0.0534761	0.999907	0.111154	0.657824	0.417329	0.999874
ENSMUSG00000020620	Abca8b	5.62488	0.135151	1.26718	0.260297	0.999921	0.0260999	0.0472457	0.827927	0.999907	-0.109051	0.82714	0.363101	0.999874
ENSMUSG00000041797	Abca9	3.4827	0.0227951	0.0239076	0.87712	0.999921	-0.0143331	0.00946792	0.922486	0.999907	-0.0371281	0.0636814	0.800769	0.999874
ENSMUSG00000031974	Abcb10	4.8124	-0.102495	0.977616	0.322788	0.999921	-0.13687	1.74601	0.186379	0.999907	-0.0343752	0.109755	0.740423	0.999874
ENSMUSG00000040584	Abcb1a	3.49887	-0.0953625	0.250428	0.616774	0.999921	0.47756	6.39202	0.0114635	0.580626	0.572923	9.15923	0.00247467	0.488321
ENSMUSG00000028970	Abcb1b	2.65849	-0.127628	0.552085	0.457467	0.999921	-0.0680772	0.158679	0.690376	0.999907	0.0595506	0.120375	0.728628	0.999874
ENSMUSG00000042476	Abcb4	3.17411	0.132889	0.712476	0.398623	0.999921	0.020343	0.016663	0.89729	0.999907	-0.112546	0.514682	0.473119	0.999874
ENSMUSG00000031333	Abcb7	5.76559	0.0319594	0.159325	0.689778	0.999921	0.034082	0.181675	0.669937	0.999907	0.00212266	0.000706233	0.978799	0.999874
ENSMUSG00000028973	Abcb8	5.25209	0.140665	2.81408	0.0934405	0.999921	0.108574	1.68	0.194925	0.999907	-0.0320915	0.148018	0.700436	0.999874
ENSMUSG00000029408	Abcb9	4.79989	0.100891	1.12412	0.289032	0.999921	0.0666578	0.491697	0.483171	0.999907	-0.0342329	0.130535	0.717878	0.999874
ENSMUSG00000023088	Abcc1	4.64045	0.159688	2.84585	0.0916102	0.999921	-0.0308256	0.105344	0.745509	0.999907	-0.190514	4.06648	0.0437423	0.999874
ENSMUSG00000032842	Abcc10	3.49865	0.0903153	0.14086	0.707427	0.999921	-0.0426778	0.0314311	0.859282	0.999907	-0.132993	0.305782	0.58028	0.999874
ENSMUSG00000020865	Abcc3	1.42316	0.13454	0.424759	0.514572	0.999921	-0.0397645	0.0366846	0.848109	0.999907	-0.174304	0.717656	0.396914	0.999874
ENSMUSG00000032849	Abcc4	3.08963	-0.151149	1.36041	0.243467	0.999921	0.00940684	0.00539192	0.941464	0.999907	0.160556	1.54984	0.213159	0.999874
ENSMUSG00000022822	Abcc5	7.72166	0.111159	0.492797	0.482682	0.999921	-0.0266052	0.0282325	0.866563	0.999907	-0.137765	0.756968	0.384279	0.999874
ENSMUSG00000040136	Abcc8	5.09256	0.118591	0.633487	0.426079	0.999921	-0.125786	0.710567	0.399256	0.999907	-0.244376	2.68643	0.101206	0.999874
ENSMUSG00000030249	Abcc9	2.11795	0.173437	0.987829	0.320274	0.999921	0.0144191	0.00676578	0.934444	0.999907	-0.159018	0.839566	0.359521	0.999874
ENSMUSG00000031378	Abcd1	3.90015	-0.0223687	0.0467449	0.828827	0.999921	-0.0732977	0.502821	0.478263	0.999907	-0.050929	0.242691	0.62227	0.999874
ENSMUSG00000055782	Abcd2	5.25756	0.0754948	0.745852	0.387793	0.999921	0.0151493	0.0300464	0.862385	0.999907	-0.0603455	0.47888	0.48893	0.999874
ENSMUSG00000028127	Abcd3	6.33947	-0.0970538	2.03185	0.154033	0.999921	0.0526923	0.603738	0.437155	0.999907	0.149746	4.86044	0.0274793	0.999874
ENSMUSG00000021240	Abcd4	4.14577	-0.0160789	0.0114937	0.914623	0.999921	-0.108814	0.526092	0.468255	0.999907	-0.0927356	0.382142	0.536459	0.999874
ENSMUSG00000058355	Abce1	6.70014	-0.0643195	0.541575	0.461781	0.999921	-0.0330721	0.143428	0.704897	0.999907	0.0312475	0.127952	0.720565	0.999874
ENSMUSG00000038762	Abcf1	6.15342	0.0024371	0.00128184	0.97144	0.999921	0.0598511	0.777102	0.378029	0.999907	0.057414	0.715793	0.397527	0.999874
ENSMUSG00000028953	Abcf2	6.58628	-0.0373087	0.170173	0.679958	0.999921	-0.0214459	0.056309	0.812428	0.999907	0.0158628	0.0307982	0.860691	0.999874
ENSMUSG00000003234	Abcf3	5.92438	-0.0275139	0.124132	0.724595	0.999921	-0.0523337	0.449785	0.502437	0.999907	-0.0248198	0.101154	0.75045	0.999874
ENSMUSG00000024030	Abcg1	5.95017	-0.00608743	0.00718822	0.932434	0.999921	-0.0500651	0.486744	0.485383	0.999907	-0.0439777	0.375824	0.539847	0.999874
ENSMUSG00000029802	Abcg2	3.82275	-0.067192	0.154943	0.693856	0.999921	0.17065	1.00877	0.315197	0.999907	0.237842	1.95613	0.161927	0.999874
ENSMUSG00000032131	Abcg4	6.10319	0.00941964	0.0101245	0.919852	0.999921	-0.0275868	0.0869115	0.768141	0.999907	-0.0370064	0.156498	0.692402	0.999874
ENSMUSG00000033157	Abhd10	4.12202	0.00975016	0.00996431	0.920486	0.999921	0.00978513	0.0100957	0.919965	0.999907	3.49701e-05	1.29936e-07	0.999712	0.999898
ENSMUSG00000040532	Abhd11	4.07964	0.159967	1.84747	0.174078	0.999921	0.0314488	0.0712012	0.789596	0.999907	-0.128518	1.20164	0.272994	0.999874
ENSMUSG00000032046	Abhd12	7.85979	-0.0729789	1.06854	0.301274	0.999921	-0.046622	0.43661	0.508763	0.999907	0.0263569	0.139455	0.708823	0.999874
ENSMUSG00000040396	Abhd13	5.52404	0.0311893	0.082888	0.773421	0.999921	0.0309151	0.0815657	0.775187	0.999907	-0.000274159	6.42527e-06	0.997978	0.999874
ENSMUSG00000042210	Abhd14a	4.55499	0.132848	0.816922	0.366082	0.999921	-0.0128174	0.00759345	0.93056	0.999907	-0.145665	0.984291	0.321142	0.999874
ENSMUSG00000042073	Abhd14b	3.66869	0.0908914	0.207711	0.648567	0.999921	-0.0479792	0.0578066	0.809997	0.999907	-0.138871	0.485571	0.48591	0.999874
ENSMUSG00000000686	Abhd15	0.985714	0.346893	2.10004	0.147295	0.999921	0.207068	0.742565	0.38884	0.999907	-0.139825	0.354664	0.551485	0.999874
ENSMUSG00000007036	Abhd16a	5.81786	-0.0158734	0.0449526	0.832091	0.999921	0.0834738	1.25215	0.263142	0.999907	0.0993471	1.77397	0.182891	0.999874
ENSMUSG00000003346	Abhd17a	6.38431	-0.0323504	0.114277	0.735326	0.999921	0.0386574	0.16359	0.685872	0.999907	0.0710078	0.551752	0.457603	0.999874
ENSMUSG00000047368	Abhd17b	5.08855	-0.0011197	0.000130241	0.990894	0.999921	-0.0246476	0.063227	0.801466	0.999907	-0.0235279	0.0576657	0.810224	0.999874
ENSMUSG00000038459	Abhd17c	5.2052	-0.0263714	0.111757	0.738153	0.999921	-0.0357741	0.206384	0.649616	0.999907	-0.00940271	0.0142525	0.904971	0.999874
ENSMUSG00000037818	Abhd18	4.19474	0.155966	1.11274	0.291488	0.999921	0.0372618	0.0634546	0.801117	0.999907	-0.118704	0.647711	0.420932	0.999874
ENSMUSG00000039202	Abhd2	6.42752	0.0365849	0.234924	0.627897	0.999921	0.0490119	0.422606	0.51564	0.999907	0.0124269	0.0272154	0.868967	0.999874
ENSMUSG00000002475	Abhd3	5.69752	0.0713568	0.739825	0.389717	0.999921	0.0569202	0.471734	0.492191	0.999907	-0.0144366	0.0304556	0.86146	0.999874
ENSMUSG00000040997	Abhd4	5.84146	-0.0745835	0.896376	0.343755	0.999921	0.0280832	0.127948	0.72057	0.999907	0.102667	1.70611	0.191491	0.999874
ENSMUSG00000032540	Abhd5	3.88216	-0.0261835	0.0602365	0.806122	0.999921	0.0958665	0.819943	0.365197	0.999907	0.12205	1.32835	0.249099	0.999874
ENSMUSG00000025277	Abhd6	5.88032	-0.000181347	2.57511e-06	0.99872	0.999921	-0.00194182	0.000295606	0.986282	0.999907	-0.00176048	0.000243079	0.987561	0.999874
ENSMUSG00000007950	Abhd8	7.60715	-0.0296598	0.103874	0.74723	0.999921	0.0414315	0.202918	0.652376	0.999907	0.0710913	0.59733	0.439599	0.999874
ENSMUSG00000058835	Abi1	7.2408	-0.0686962	0.840237	0.359329	0.999921	-0.0561098	0.56129	0.453741	0.999907	0.0125864	0.0282232	0.866585	0.999874
ENSMUSG00000026782	Abi2	7.61203	-0.0237765	0.123345	0.725434	0.999921	-0.049132	0.52705	0.46785	0.999907	-0.0253555	0.140364	0.707919	0.999874
ENSMUSG00000018381	Abi3	3.01317	-0.134462	0.639722	0.423811	0.999921	-0.109032	0.42332	0.515285	0.999907	0.02543	0.0228627	0.879815	0.999874
ENSMUSG00000035258	Abi3bp	1.0888	0.592334	3.70248	0.0543316	0.999921	0.594627	3.75073	0.0527846	0.999907	0.00229309	5.88902e-05	0.993877	0.999874
ENSMUSG00000038827	Abitram	4.43665	0.0922193	0.789966	0.374111	0.999921	0.0386087	0.138642	0.709635	0.999907	-0.0536106	0.269104	0.603933	0.999874
ENSMUSG00000026842	Abl1	5.76897	0.0389536	0.249538	0.617401	0.999921	-0.00446473	0.00328227	0.954313	0.999907	-0.0434183	0.311156	0.576972	0.999874
ENSMUSG00000026596	Abl2	6.8598	-0.00835161	0.0132582	0.908331	0.999921	-0.0795774	1.20359	0.272605	0.999907	-0.0712258	0.96447	0.326063	0.999874
ENSMUSG00000025085	Ablim1	6.47031	0.0710802	1.00819	0.315336	0.999921	0.110869	2.46067	0.116729	0.999907	0.0397889	0.317917	0.572862	0.999874
ENSMUSG00000029095	Ablim2	6.68336	0.0726608	0.555067	0.456255	0.999921	-0.0384624	0.155467	0.693365	0.999907	-0.111123	1.29907	0.254383	0.999874
ENSMUSG00000032735	Ablim3	4.87864	0.0751255	0.507668	0.47615	0.999921	0.021157	0.0402991	0.840897	0.999907	-0.0539685	0.263247	0.607898	0.999874
ENSMUSG00000017631	Abr	9.12272	0.0361679	0.281349	0.595818	0.999921	-0.0365223	0.28689	0.59222	0.999907	-0.0726902	1.1367	0.286351	0.999874
ENSMUSG00000078453	Abracl	3.63185	-0.0653558	0.224668	0.635506	0.999921	-0.141908	1.05835	0.303591	0.999907	-0.0765525	0.307196	0.579406	0.999874
ENSMUSG00000035234	Abraxas1	2.00619	0.227291	2.2039	0.137662	0.999921	0.125822	0.672429	0.412206	0.999907	-0.101469	0.454092	0.500398	0.999874
ENSMUSG00000030965	Abraxas2	4.82542	0.0823998	1.05854	0.303549	0.999921	0.102279	1.64164	0.200101	0.999907	0.0198787	0.062524	0.80255	0.999874
ENSMUSG00000036376	Abt1	3.91635	-0.157202	1.38485	0.239276	0.999921	-0.0336266	0.063994	0.800291	0.999907	0.123576	0.858077	0.354277	0.999874
ENSMUSG00000030083	Abtb1	4.72844	0.209164	4.38989	0.0361526	0.999921	0.0922718	0.852942	0.355721	0.999907	-0.116892	1.38514	0.239227	0.999874
ENSMUSG00000032724	Abtb2	3.6161	-0.0693808	0.294285	0.587488	0.999921	-0.0153078	0.0144466	0.904329	0.999907	0.054073	0.179598	0.671719	0.999874
ENSMUSG00000036138	Acaa1a	5.93977	0.105116	0.805296	0.369515	0.999921	-0.0171161	0.021341	0.883854	0.999907	-0.122232	1.09023	0.296421	0.999874
ENSMUSG00000036880	Acaa2	4.16251	0.0194732	0.0323029	0.857364	0.999921	0.0129007	0.0142377	0.90502	0.999907	-0.00657245	0.00370564	0.95146	0.999874
ENSMUSG00000020532	Acaca	6.41914	0.0615984	0.658781	0.416991	0.999921	-0.0269683	0.126209	0.722396	0.999907	-0.0885667	1.36419	0.242812	0.999874
ENSMUSG00000042010	Acacb	2.15728	-0.0924789	0.160718	0.688496	0.999921	0.116629	0.259936	0.610164	0.999907	0.209108	0.831093	0.361957	0.999874
ENSMUSG00000029456	Acad10	1.89969	0.323954	2.0959	0.147695	0.999921	0.189334	0.713704	0.398217	0.999907	-0.13462	0.37029	0.542846	0.999874
ENSMUSG00000090150	Acad11	4.59231	-0.00487793	0.00284993	0.957425	0.999921	0.0218336	0.0574819	0.810521	0.999907	0.0267115	0.0861414	0.769141	0.999874
ENSMUSG00000042647	Acad12	1.59764	0.176635	0.759127	0.383602	0.999921	0.267338	1.77088	0.183273	0.999907	0.0907025	0.208722	0.647771	0.999874
ENSMUSG00000031969	Acad8	4.81213	-0.0264014	0.102056	0.749377	0.999921	0.0416487	0.256473	0.612553	0.999907	0.0680501	0.684401	0.408075	0.999874
ENSMUSG00000027710	Acad9	4.79155	0.0616856	0.536056	0.464072	0.999921	-0.0103763	0.0151698	0.901976	0.999907	-0.0720618	0.735768	0.39102	0.999874
ENSMUSG00000026003	Acadl	5.07019	-0.048059	0.270787	0.602805	0.999921	0.0361374	0.154222	0.694533	0.999907	0.0841964	0.836009	0.360541	0.999874
ENSMUSG00000062908	Acadm	5.0696	-0.0514025	0.364589	0.545969	0.999921	0.0309713	0.133491	0.71484	0.999907	0.0823738	0.942552	0.331622	0.999874
ENSMUSG00000029545	Acads	2.56035	0.12677	0.74133	0.389235	0.999921	0.168126	1.31919	0.250737	0.999907	0.0413557	0.0811841	0.775699	0.999874
ENSMUSG00000030861	Acadsb	6.32565	0.00136383	0.000369503	0.984664	0.999921	0.069631	0.967513	0.325301	0.999907	0.0682672	0.930798	0.334656	0.999874
ENSMUSG00000018574	Acadvl	5.42872	0.112118	2.1772	0.140069	0.999921	0.0068658	0.00815151	0.92806	0.999907	-0.105252	1.92951	0.164812	0.999874
ENSMUSG00000030607	Acan	2.55844	0.0556074	0.139426	0.708852	0.999921	-0.0602744	0.163048	0.686365	0.999907	-0.115882	0.607619	0.435686	0.999874
ENSMUSG00000049076	Acap2	7.57168	0.0607359	0.394416	0.529987	0.999921	-0.0389776	0.162417	0.686941	0.999907	-0.0997135	1.06343	0.302434	0.999874
ENSMUSG00000029033	Acap3	7.03214	-0.0614503	0.471176	0.492447	0.999921	-0.0540614	0.365076	0.545701	0.999907	0.00738895	0.00681618	0.934201	0.999874
ENSMUSG00000032047	Acat1	6.4137	-0.0769228	1.10855	0.292398	0.999921	0.0250852	0.118503	0.730664	0.999907	0.102008	1.95596	0.161946	0.999874
ENSMUSG00000023832	Acat2	4.99932	0.105028	1.45426	0.227846	0.999921	0.0829735	0.910137	0.340078	0.999907	-0.0220543	0.0647883	0.799082	0.999874
ENSMUSG00000062480	Acat3	3.44826	-0.186249	1.78406	0.181652	0.999921	-0.10015	0.521278	0.470297	0.999907	0.0860988	0.380987	0.537076	0.999874
ENSMUSG00000026499	Acbd3	5.24932	-0.101909	1.68833	0.193821	0.999921	-0.0587992	0.565847	0.451914	0.999907	0.0431101	0.302691	0.5822	0.999874
ENSMUSG00000056938	Acbd4	4.79383	0.108464	1.79966	0.179753	0.999921	0.0669969	0.688217	0.406772	0.999907	-0.0414668	0.266249	0.605859	0.999874
ENSMUSG00000026781	Acbd5	6.59857	0.0176928	0.0618919	0.80353	0.999921	0.0392796	0.305801	0.580268	0.999907	0.0215867	0.0924634	0.761069	0.999874
ENSMUSG00000033701	Acbd6	5.19298	-0.0236777	0.0894766	0.764844	0.999921	0.0658349	0.698253	0.403371	0.999907	0.0895126	1.29036	0.255982	0.999874
ENSMUSG00000040272	Accs	2.0467	0.439121	3.38382	0.0658394	0.999921	0.399539	2.80881	0.0937478	0.999907	-0.0395822	0.0284238	0.866116	0.999874
ENSMUSG00000038000	Acd	4.80787	0.0256446	0.0679365	0.794365	0.999921	0.0182723	0.0346068	0.852422	0.999907	-0.0073723	0.00564543	0.940106	0.999874
ENSMUSG00000020681	Ace	3.14512	0.274091	2.98589	0.0839932	0.999921	0.434783	7.60506	0.00582049	0.402236	0.160692	1.06211	0.302735	0.999874
ENSMUSG00000015405	Ace2	0.148181	0.242887	0.505126	0.477257	0.999921	0.978046	8.92094	0.00281919	0.27681	0.735159	5.24324	0.0220321	0.999874
ENSMUSG00000038007	Acer2	1.59508	0.293523	1.95247	0.162321	0.999921	0.569778	7.60702	0.00581414	0.402236	0.276255	1.85929	0.172706	0.999874
ENSMUSG00000030760	Acer3	4.73852	0.0867947	0.740135	0.389618	0.999921	0.0302462	0.0899629	0.764224	0.999907	-0.0565485	0.316196	0.573902	0.999874
ENSMUSG00000023328	Ache	5.75322	0.085516	0.767307	0.381051	0.999921	0.0515738	0.279405	0.597091	0.999907	-0.0339423	0.121384	0.727538	0.999874
ENSMUSG00000022185	Acin1	7.28984	0.0591975	0.230247	0.63134	0.999921	-0.0659474	0.285671	0.593008	0.999907	-0.125145	1.02894	0.310407	0.999874
ENSMUSG00000037872	Ackr1	4.37481	0.180847	3.2402	0.0718519	0.999921	0.0784821	0.609339	0.435037	0.999907	-0.102364	1.05046	0.3054	0.999874
ENSMUSG00000044534	Ackr2	0.27865	0.116023	0.170052	0.680066	0.999921	0.0171187	0.00368961	0.951565	0.999907	-0.0989043	0.125588	0.723052	0.999874
ENSMUSG00000044337	Ackr3	3.61484	-0.164032	1.58569	0.207942	0.999921	-0.0715728	0.305155	0.580668	0.999907	0.0924596	0.504395	0.477575	0.999874
ENSMUSG00000079355	Ackr4	0.255927	-0.383596	1.57301	0.20977	0.999921	0.402458	1.94926	0.162666	0.999907	0.786054	7.02237	0.00804978	0.793738
ENSMUSG00000020917	Acly	7.23787	0.00958582	0.0128758	0.909657	0.999921	0.0469668	0.309481	0.577999	0.999907	0.037381	0.196135	0.657859	0.999874
ENSMUSG00000028405	Aco1	4.94636	0.010263	0.0162815	0.898466	0.999921	0.0680718	0.722525	0.395317	0.999907	0.0578088	0.522263	0.469878	0.999874
ENSMUSG00000022477	Aco2	9.12261	-0.0375324	0.294053	0.587635	0.999921	0.0066219	0.00915878	0.923758	0.999907	0.0441543	0.407158	0.523415	0.999874
ENSMUSG00000072949	Acot1	3.65789	0.0667379	0.275624	0.599584	0.999921	0.0417277	0.108095	0.742323	0.999907	-0.0250102	0.039051	0.843348	0.999874
ENSMUSG00000034853	Acot11	5.69659	0.0602752	0.224629	0.635535	0.999921	0.00221234	0.000302701	0.986119	0.999907	-0.0580629	0.208757	0.647744	0.999874
ENSMUSG00000006717	Acot13	5.66459	-0.187873	5.10531	0.0238528	0.999921	-0.0774481	0.874088	0.349826	0.999907	0.110425	1.76508	0.183992	0.999874
ENSMUSG00000021226	Acot2	3.50222	0.0553655	0.225807	0.63465	0.999921	0.0495023	0.181574	0.670024	0.999907	-0.00586311	0.00256471	0.95961	0.999874
ENSMUSG00000021228	Acot3	1.43146	-0.0312258	0.0205874	0.885909	0.999921	0.0824183	0.146198	0.702196	0.999907	0.113644	0.277359	0.598438	0.999874
ENSMUSG00000052392	Acot4	2.53276	0.128307	0.628559	0.427885	0.999921	-0.029315	0.0325755	0.85677	0.999907	-0.157622	0.954351	0.328614	0.999874
ENSMUSG00000042540	Acot5	1.88028	0.132392	0.607928	0.435569	0.999921	0.0482602	0.0806192	0.77646	0.999907	-0.0841323	0.250037	0.617049	0.999874
ENSMUSG00000043487	Acot6	3.16083	0.00573968	0.00205664	0.963828	0.999921	0.0780767	0.385766	0.534533	0.999907	0.0723371	0.331967	0.564503	0.999874
ENSMUSG00000028937	Acot7	7.81026	-0.041059	0.221395	0.637979	0.999921	0.00870329	0.00995691	0.920516	0.999907	0.0497623	0.325442	0.568355	0.999874
ENSMUSG00000017307	Acot8	3.53325	0.126273	0.850293	0.35647	0.999921	0.0313346	0.052304	0.819102	0.999907	-0.0949383	0.484397	0.486437	0.999874
ENSMUSG00000025287	Acot9	3.86462	-0.117407	1.03995	0.307833	0.999921	0.0635449	0.310043	0.577654	0.999907	0.180952	2.49604	0.114133	0.999874
ENSMUSG00000020777	Acox1	7.80112	-0.0299516	0.158435	0.690601	0.999921	0.0130165	0.0299585	0.862584	0.999907	0.0429681	0.326419	0.567775	0.999874
ENSMUSG00000029098	Acox3	4.89897	0.144415	2.4759	0.115603	0.999921	0.085136	0.861245	0.353391	0.999907	-0.0592794	0.421389	0.516245	0.999874
ENSMUSG00000044573	Acp1	5.90157	-0.0437063	0.250084	0.617016	0.999921	-0.0691388	0.626539	0.428628	0.999907	-0.0254325	0.0847327	0.770983	0.999874
ENSMUSG00000002103	Acp2	6.47497	-0.0412985	0.309834	0.577782	0.999921	-0.056258	0.575792	0.447966	0.999907	-0.0149595	0.0406934	0.840131	0.999874
ENSMUSG00000028093	Acp6	4.14457	0.0119145	0.00422568	0.94817	0.999921	-0.148658	0.656469	0.417809	0.999907	-0.160572	0.766384	0.381338	0.999874
ENSMUSG00000037469	Acp7	1.23356	0.165299	0.429583	0.512194	0.999921	0.288439	1.33096	0.248635	0.999907	0.12314	0.247363	0.618938	0.999874
ENSMUSG00000022622	Acr	0.283824	-0.260745	0.787908	0.374733	0.999921	0.119947	0.177704	0.673354	0.999907	0.380692	1.72786	0.188684	0.999874
ENSMUSG00000072770	Acrbp	2.25382	0.00240216	0.000107004	0.991747	0.999921	-0.369242	2.48603	0.114861	0.999907	-0.371644	2.521	0.112339	0.999874
ENSMUSG00000032281	Acsbg1	7.19949	-0.0178345	0.04858	0.825553	0.999921	0.0251788	0.0969868	0.755476	0.999907	0.0430133	0.283035	0.594719	0.999874
ENSMUSG00000076435	Acsf2	3.84591	-0.109377	0.691625	0.405612	0.999921	0.148786	1.30325	0.253621	0.999907	0.258162	3.90103	0.0482566	0.999874
ENSMUSG00000015016	Acsf3	4.02132	0.0458162	0.160474	0.68872	0.999921	-0.011283	0.0097444	0.921366	0.999907	-0.0570993	0.250564	0.616678	0.999874
ENSMUSG00000018796	Acsl1	5.48606	-0.061633	0.625787	0.428905	0.999921	0.0337426	0.189124	0.663647	0.999907	0.0953756	1.50788	0.219463	0.999874
ENSMUSG00000032883	Acsl3	7.53931	0.0391063	0.151553	0.697056	0.999921	-0.00866928	0.00744919	0.931221	0.999907	-0.0477756	0.226326	0.634261	0.999874
ENSMUSG00000031278	Acsl4	6.69036	-0.0487851	0.278255	0.597847	0.999921	-0.0738152	0.637389	0.424658	0.999907	-0.0250301	0.0732655	0.78664	0.999874
ENSMUSG00000024981	Acsl5	6.08313	0.0706946	0.377355	0.539022	0.999921	0.0121144	0.0110825	0.916159	0.999907	-0.0585802	0.259502	0.610462	0.999874
ENSMUSG00000020333	Acsl6	7.9568	0.0209342	0.105424	0.745415	0.999921	-0.0202288	0.0984777	0.753664	0.999907	-0.041163	0.407984	0.522995	0.999874
ENSMUSG00000027452	Acss1	5.43433	0.00427104	0.00213536	0.963143	0.999921	-0.0981703	1.12681	0.288458	0.999907	-0.102441	1.22804	0.267789	0.999874
ENSMUSG00000027605	Acss2	5.95346	0.0407211	0.2608	0.609571	0.999921	-0.0407158	0.260629	0.609689	0.999907	-0.0814369	1.04479	0.306711	0.999874
ENSMUSG00000035948	Acss3	1.13326	0.128414	0.262246	0.608581	0.999921	0.100305	0.160769	0.688449	0.999907	-0.0281093	0.0128236	0.909839	0.999874
ENSMUSG00000031972	Acta1	2.09345	-0.0027482	0.000212334	0.988374	0.999921	0.0928285	0.24612	0.619821	0.999907	0.0955767	0.261365	0.609184	0.999874
ENSMUSG00000035783	Acta2	1.72844	-0.201787	0.500643	0.479218	0.999921	1.0674	14.8599	0.000115801	0.0346781	1.26919	20.639	5.5456e-06	0.0128111
ENSMUSG00000029580	Actb	10.203	-0.0417612	0.366198	0.545084	0.999921	-0.00261627	0.00143769	0.969754	0.999907	0.0391449	0.321821	0.570516	0.999874
ENSMUSG00000062825	Actg1	8.66287	0.0195013	0.0679772	0.794305	0.999921	0.0553222	0.547368	0.459395	0.999907	0.0358209	0.22955	0.631858	0.999874
ENSMUSG00000027671	Actl6a	3.56666	-0.0784333	0.431168	0.511416	0.999921	0.00539198	0.0020638	0.963765	0.999907	0.0838253	0.496241	0.481157	0.999874
ENSMUSG00000029712	Actl6b	6.22844	0.0217391	0.0531492	0.817671	0.999921	-0.0516382	0.299884	0.583955	0.999907	-0.0733774	0.606001	0.436297	0.999874
ENSMUSG00000015143	Actn1	6.17216	0.0421553	0.148341	0.700126	0.999921	-0.0271462	0.0615232	0.804104	0.999907	-0.0693016	0.401321	0.526408	0.999874
ENSMUSG00000052374	Actn2	4.0061	0.0378153	0.0851849	0.77039	0.999921	-0.0522957	0.162792	0.686599	0.999907	-0.090111	0.484689	0.486306	0.999874
ENSMUSG00000006457	Actn3	0.242615	0.472308	3.42435	0.0642416	0.999921	0.355868	1.9278	0.164999	0.999907	-0.11644	0.227326	0.633514	0.999874
ENSMUSG00000054808	Actn4	6.5514	0.0223317	0.0833883	0.772757	0.999921	0.0596759	0.597017	0.439718	0.999907	0.0373442	0.23405	0.628537	0.999874
ENSMUSG00000021076	Actr10	6.76875	-0.0208938	0.0659176	0.797376	0.999921	-0.0062078	0.00582775	0.939149	0.999907	0.014686	0.0326175	0.856679	0.999874
ENSMUSG00000025228	Actr1a	7.58366	-0.044619	0.302729	0.582177	0.999921	0.00687696	0.00720057	0.932376	0.999907	0.051496	0.403636	0.525217	0.999874
ENSMUSG00000037351	Actr1b	7.89316	0.0586193	0.821222	0.364823	0.999921	0.0116869	0.0326548	0.856598	0.999907	-0.0469324	0.527167	0.4678	0.999874
ENSMUSG00000020152	Actr2	8.76479	-0.156751	4.02658	0.0447886	0.999921	-0.0792387	1.03007	0.310143	0.999907	0.0775124	0.984989	0.32097	0.999874
ENSMUSG00000026341	Actr3	8.0025	-0.0465693	0.379219	0.538022	0.999921	-0.0462235	0.373841	0.540918	0.999907	0.000345778	2.09152e-05	0.996351	0.999874
ENSMUSG00000056367	Actr3b	6.97029	-0.00595216	0.00529688	0.941981	0.999921	-0.0112184	0.0188347	0.890841	0.999907	-0.00526624	0.00415151	0.948626	0.999874
ENSMUSG00000037761	Actr5	2.75733	0.0781461	0.229269	0.632066	0.999921	-0.0201762	0.0152612	0.901682	0.999907	-0.0983223	0.36506	0.545709	0.999874
ENSMUSG00000019948	Actr6	4.33752	-0.0641661	0.283934	0.594134	0.999921	0.0174133	0.0210522	0.884637	0.999907	0.0815794	0.461157	0.497084	0.999874
ENSMUSG00000015971	Actr8	5.60622	0.0138003	0.0384338	0.844575	0.999921	-0.00881503	0.015724	0.900211	0.999907	-0.0226153	0.103704	0.747429	0.999874
ENSMUSG00000037737	Actrt3	-0.190523	0.0331136	0.00532483	0.941829	0.999921	-0.297236	0.420549	0.516663	0.999907	-0.330349	0.521265	0.470302	0.999874
ENSMUSG00000026836	Acvr1	4.95762	-0.0727908	0.699432	0.402975	0.999921	-0.134817	2.40043	0.121302	0.999907	-0.0620257	0.506612	0.476609	0.999874
ENSMUSG00000000532	Acvr1b	6.76149	0.0336115	0.227517	0.633371	0.999921	0.0916922	1.69827	0.192514	0.999907	0.0580807	0.682463	0.40874	0.999874
ENSMUSG00000026834	Acvr1c	4.80861	-0.105895	0.815102	0.366616	0.999921	-0.137449	1.37468	0.24101	0.999907	-0.0315535	0.0722577	0.788077	0.999874
ENSMUSG00000052155	Acvr2a	5.95596	0.170087	3.86159	0.0494034	0.999921	0.194317	5.05283	0.0245858	0.813948	0.0242304	0.0790772	0.778552	0.999874
ENSMUSG00000061393	Acvr2b	2.72219	-0.00151975	8.5931e-05	0.992604	0.999921	-0.0987086	0.361863	0.547474	0.999907	-0.0971888	0.351291	0.553383	0.999874
ENSMUSG00000000530	Acvrl1	1.53169	-0.314492	2.43737	0.118475	0.999921	0.372059	3.74727	0.0528938	0.999907	0.686551	12.243	0.000467009	0.193641
ENSMUSG00000023262	Acy1	2.72182	0.00648031	0.00209791	0.963467	0.999921	-0.00753515	0.00285287	0.957403	0.999907	-0.0140155	0.00990108	0.920738	0.999874
ENSMUSG00000024866	Acy3	-0.0937558	0.157529	0.185292	0.666864	0.999921	0.16515	0.205664	0.650187	0.999907	0.00762118	0.00044769	0.983119	0.999874
ENSMUSG00000008822	Acyp1	3.69108	0.0783954	0.473169	0.491533	0.999921	0.0425073	0.139478	0.7088	0.999907	-0.035888	0.100239	0.751543	0.999874
ENSMUSG00000060923	Acyp2	3.66695	-0.00727339	0.0040965	0.948967	0.999921	0.0348556	0.0949372	0.757992	0.999907	0.042129	0.138881	0.709396	0.999874
ENSMUSG00000017697	Ada	-0.665941	1.00892	6.88138	0.00870983	0.914639	0.922039	5.72536	0.0167216	0.678413	-0.0868809	0.0616219	0.803951	0.999874
ENSMUSG00000027259	Adal	4.27251	-0.119238	1.23953	0.265562	0.999921	-0.234481	4.77905	0.0288081	0.882271	-0.115243	1.14806	0.283956	0.999874
ENSMUSG00000054693	Adam10	6.42678	-0.070857	0.523136	0.469507	0.999921	-0.00732599	0.00560447	0.940324	0.999907	0.063531	0.421111	0.516383	0.999874
ENSMUSG00000020926	Adam11	7.84106	0.0147552	0.0214803	0.883478	0.999921	-0.12326	1.49801	0.220978	0.999907	-0.138016	1.87834	0.170523	0.999874
ENSMUSG00000054555	Adam12	2.52698	0.0815748	0.155345	0.693479	0.999921	-0.102091	0.242009	0.622759	0.999907	-0.183666	0.787381	0.374893	0.999874
ENSMUSG00000028041	Adam15	6.51992	0.0576963	0.269892	0.603404	0.999921	0.0374279	0.113658	0.736018	0.999907	-0.0202684	0.0333633	0.855068	0.999874
ENSMUSG00000052593	Adam17	4.2695	0.0335817	0.133015	0.715327	0.999921	0.0177755	0.0374435	0.846565	0.999907	-0.0158062	0.0297378	0.863087	0.999874
ENSMUSG00000031552	Adam18	0.127429	0.414132	1.80381	0.179253	0.999921	0.208043	0.448209	0.503187	0.999907	-0.206089	0.467093	0.494328	0.999874
ENSMUSG00000011256	Adam19	3.95779	0.140226	2.09828	0.147465	0.999921	0.0917326	0.899965	0.342791	0.999907	-0.0484937	0.255434	0.613275	0.999874
ENSMUSG00000072647	Adam1a	2.6128	-0.0570609	0.0425488	0.836577	0.999921	-0.347303	1.56419	0.211053	0.999907	-0.290242	1.09185	0.296061	0.999874
ENSMUSG00000040537	Adam22	8.02281	0.0518029	0.557986	0.455073	0.999921	0.0677264	0.954597	0.328552	0.999907	0.0159235	0.0528174	0.818231	0.999874
ENSMUSG00000025964	Adam23	7.08405	0.0572754	0.559407	0.454499	0.999921	0.0430523	0.31639	0.573785	0.999907	-0.0142231	0.0345813	0.852476	0.999874
ENSMUSG00000027318	Adam33	0.537937	0.641417	1.89776	0.168329	0.999921	1.23197	7.09359	0.007736	0.459922	0.59055	1.72096	0.18957	0.999874
ENSMUSG00000025473	Adam8	2.09897	-0.0945524	0.0735795	0.786195	0.999921	-0.174385	0.250284	0.616875	0.999907	-0.0798331	0.0523712	0.818987	0.999874
ENSMUSG00000031555	Adam9	5.85943	0.0392852	0.23106	0.630739	0.999921	0.016081	0.0387753	0.843894	0.999907	-0.0232042	0.0809153	0.776061	0.999874
ENSMUSG00000022893	Adamts1	3.99117	0.316845	5.66327	0.0173238	0.999921	0.204666	2.3608	0.124419	0.999907	-0.112178	0.721687	0.395591	0.999874
ENSMUSG00000024299	Adamts10	4.1348	0.0991554	0.195784	0.658145	0.999921	-0.0519707	0.0537427	0.816674	0.999907	-0.151126	0.455081	0.499932	0.999874
ENSMUSG00000014852	Adamts13	0.312886	-0.258834	0.981454	0.32184	0.999921	0.34329	1.94717	0.162892	0.999907	0.602123	5.72425	0.0167322	0.999874
ENSMUSG00000059901	Adamts14	1.34645	-0.592723	5.5323	0.0186686	0.999921	-0.192925	0.613969	0.433297	0.999907	0.399798	2.49969	0.113869	0.999874
ENSMUSG00000033453	Adamts15	2.38187	0.325701	3.73222	0.0533724	0.999921	0.305905	3.30825	0.068933	0.999907	-0.0197968	0.0143491	0.904651	0.999874
ENSMUSG00000049538	Adamts16	2.24337	0.354975	1.8053	0.179073	0.999921	-0.245099	0.843923	0.358277	0.999907	-0.600075	5.11091	0.0237758	0.999874
ENSMUSG00000058145	Adamts17	3.31439	-0.0153086	0.00603244	0.938092	0.999921	-0.0568754	0.0833575	0.772798	0.999907	-0.0415668	0.0445196	0.83289	0.999874
ENSMUSG00000053399	Adamts18	0.273322	-0.0933805	0.0870168	0.768004	0.999921	-0.519836	2.58463	0.107905	0.999907	-0.426456	1.72632	0.188881	0.999874
ENSMUSG00000036545	Adamts2	3.47093	-0.0401856	0.100079	0.751735	0.999921	0.140039	1.23798	0.26586	0.999907	0.180225	2.04681	0.152526	0.999874
ENSMUSG00000022449	Adamts20	4.48013	0.29486	4.06667	0.0437375	0.999921	0.0739375	0.25504	0.613548	0.999907	-0.220922	2.29623	0.129688	0.999874
ENSMUSG00000043635	Adamts3	4.07746	0.299376	3.53045	0.0602516	0.999921	-0.00219522	0.000188764	0.989038	0.999907	-0.301571	3.59433	0.0579771	0.999874
ENSMUSG00000006403	Adamts4	4.63708	0.0992859	0.324192	0.569099	0.999921	0.083189	0.227837	0.633133	0.999907	-0.0160969	0.00855081	0.926324	0.999874
ENSMUSG00000022894	Adamts5	0.418407	-0.184628	0.557983	0.455074	0.999921	-0.133022	0.295767	0.586548	0.999907	0.0516058	0.0432854	0.835189	0.999874
ENSMUSG00000046169	Adamts6	2.62666	0.173885	1.43609	0.230773	0.999921	0.0198495	0.0185672	0.891615	0.999907	-0.154035	1.14106	0.285428	0.999874
ENSMUSG00000031994	Adamts8	2.12081	0.0317801	0.0434177	0.834941	0.999921	0.0548854	0.131162	0.71723	0.999907	0.0231053	0.0234189	0.878373	0.999874
ENSMUSG00000030022	Adamts9	3.60012	0.116665	0.864247	0.352553	0.999921	-0.137818	1.19043	0.275242	0.999907	-0.254482	4.096	0.0429847	0.999874
ENSMUSG00000066113	Adamtsl1	3.1683	0.095947	0.435414	0.509344	0.999921	0.0361869	0.0619873	0.803382	0.999907	-0.05976	0.170551	0.679623	0.999874
ENSMUSG00000036040	Adamtsl2	2.1074	0.349534	3.81922	0.050668	0.999921	0.307065	2.95731	0.0854903	0.999907	-0.0424697	0.0588268	0.80836	0.999874
ENSMUSG00000070469	Adamtsl3	0.806462	0.105889	0.136596	0.711689	0.999921	0.722043	6.76772	0.00928215	0.521186	0.616155	5.00816	0.0252281	0.999874
ENSMUSG00000015850	Adamtsl4	2.3876	0.157476	0.359	0.549062	0.999921	0.103288	0.154667	0.694115	0.999907	-0.0541888	0.0428686	0.835973	0.999874
ENSMUSG00000043822	Adamtsl5	1.6812	0.139185	0.454362	0.500271	0.999921	0.06234	0.0911485	0.762722	0.999907	-0.0768448	0.140716	0.70757	0.999874
ENSMUSG00000056413	Adap1	6.95111	-0.0119619	0.0281005	0.866873	0.999921	-0.0168234	0.055662	0.813489	0.999907	-0.00486145	0.00464879	0.945641	0.999874
ENSMUSG00000020709	Adap2	1.96692	0.229931	1.59439	0.2067	0.999921	0.0727954	0.158509	0.690533	0.999907	-0.157136	0.758377	0.383837	0.999874
ENSMUSG00000027951	Adar	7.31451	-0.185266	7.55175	0.00599518	0.788196	-0.204176	9.18038	0.00244623	0.258121	-0.0189101	0.0785598	0.779259	0.999874
ENSMUSG00000020262	Adarb1	7.63397	0.0641787	0.857566	0.354421	0.999921	0.0101041	0.0212627	0.884065	0.999907	-0.0540746	0.609679	0.434909	0.999874
ENSMUSG00000052551	Adarb2	5.02034	0.151597	0.941052	0.332007	0.999921	-0.00336685	0.000463789	0.982818	0.999907	-0.154963	0.98504	0.320958	0.999874
ENSMUSG00000031949	Adat1	3.1664	0.0717568	0.259058	0.610768	0.999921	-0.0992388	0.491939	0.483064	0.999907	-0.170996	1.4705	0.225267	0.999874
ENSMUSG00000019808	Adat2	2.66933	-0.0646353	0.21452	0.643248	0.999921	0.162663	1.40393	0.236066	0.999907	0.227299	2.72731	0.0986454	0.999874
ENSMUSG00000021044	Adck1	4.97647	-0.00949668	0.0135437	0.907354	0.999921	0.0544968	0.449842	0.50241	0.999907	0.0639935	0.620753	0.430768	0.999874
ENSMUSG00000046947	Adck2	3.66899	0.0407319	0.117181	0.732112	0.999921	-0.0202065	0.0288713	0.865077	0.999907	-0.0609383	0.263817	0.60751	0.999874
ENSMUSG00000022550	Adck5	3.54262	0.02067	0.0143524	0.90464	0.999921	-0.113452	0.431445	0.511281	0.999907	-0.134122	0.603767	0.437144	0.999874
ENSMUSG00000020431	Adcy1	10.1534	0.108264	1.60582	0.205081	0.999921	0.00429855	0.0025319	0.959869	0.999907	-0.103966	1.48109	0.223603	0.999874
ENSMUSG00000021536	Adcy2	7.1516	0.0385091	0.31498	0.57464	0.999921	0.0265825	0.150263	0.698285	0.999907	-0.0119266	0.0302853	0.861844	0.999874
ENSMUSG00000020654	Adcy3	5.88017	0.0393285	0.273461	0.601019	0.999921	0.0290169	0.149215	0.699286	0.999907	-0.0103116	0.0188898	0.890683	0.999874
ENSMUSG00000022220	Adcy4	-0.283733	-0.235861	0.600516	0.438381	0.999921	0.562995	4.12036	0.04237	0.999907	0.798856	7.89387	0.00496027	0.65748
ENSMUSG00000022840	Adcy5	7.14918	-0.0199363	0.0878683	0.766905	0.999921	0.0401244	0.356901	0.550232	0.999907	0.0600607	0.799637	0.371202	0.999874
ENSMUSG00000022994	Adcy6	5.77238	0.0960525	0.735773	0.391018	0.999921	0.0783548	0.490229	0.483825	0.999907	-0.0176976	0.0250703	0.874192	0.999874
ENSMUSG00000031659	Adcy7	2.2781	0.0919105	0.237131	0.626286	0.999921	-0.0134684	0.00508182	0.943169	0.999907	-0.105379	0.313748	0.57539	0.999874
ENSMUSG00000022376	Adcy8	4.56408	0.189416	1.81325	0.178119	0.999921	0.270357	3.70709	0.0541816	0.999907	0.0809408	0.334849	0.562818	0.999874
ENSMUSG00000005580	Adcy9	6.52981	0.0138738	0.0359902	0.849536	0.999921	-0.0395672	0.292846	0.588402	0.999907	-0.0534409	0.534711	0.464633	0.999874
ENSMUSG00000024256	Adcyap1	2.5843	-0.176531	0.820677	0.364982	0.999921	0.0184443	0.0091013	0.923997	0.999907	0.194975	1.00709	0.315601	0.999874
ENSMUSG00000029778	Adcyap1r1	7.67302	0.00953207	0.0192989	0.889513	0.999921	-0.0399043	0.338307	0.560808	0.999907	-0.0494363	0.519461	0.471072	0.999874
ENSMUSG00000029106	Add1	8.47159	0.0115588	0.0341656	0.853355	0.999921	8.72842e-05	1.94933e-06	0.998886	0.999907	-0.0114715	0.0336817	0.854386	0.999874
ENSMUSG00000030000	Add2	8.63026	0.0429385	0.336163	0.562052	0.999921	-0.0433963	0.343335	0.55791	0.999907	-0.0863349	1.35928	0.243662	0.999874
ENSMUSG00000025026	Add3	7.50581	-0.0517073	0.613745	0.433381	0.999921	0.00047435	5.17636e-05	0.99426	0.999907	0.0521816	0.62604	0.428812	0.999874
ENSMUSG00000050994	Adgb	0.728761	0.243518	0.553826	0.456759	0.999921	0.650462	4.08707	0.0432124	0.999907	0.406944	1.64346	0.199852	0.999874
ENSMUSG00000025475	Adgra1	5.69696	-0.0484823	0.190337	0.662636	0.999921	0.0824941	0.553315	0.456966	0.999907	0.130976	1.39396	0.237737	0.999874
ENSMUSG00000031486	Adgra2	3.29128	-0.036806	0.0636914	0.800754	0.999921	0.0538491	0.137808	0.71047	0.999907	0.0906551	0.390164	0.532213	0.999874
ENSMUSG00000029090	Adgra3	4.41439	0.0879918	0.558556	0.454843	0.999921	0.196204	2.7975	0.0944113	0.999907	0.108213	0.855928	0.354881	0.999874
ENSMUSG00000034730	Adgrb1	8.61021	0.0362548	0.0942352	0.75886	0.999921	-0.0575416	0.237363	0.626117	0.999907	-0.0937965	0.630715	0.427093	0.999874
ENSMUSG00000028782	Adgrb2	8.92405	-0.00395625	0.0017513	0.966619	0.999921	-0.0870833	0.848381	0.357011	0.999907	-0.083127	0.773086	0.379264	0.999874
ENSMUSG00000033569	Adgrb3	6.97604	-0.012132	0.028323	0.866352	0.999921	0.0207179	0.0827683	0.77358	0.999907	0.0328498	0.208135	0.648233	0.999874
ENSMUSG00000044017	Adgrd1	0.642446	0.327716	1.2699	0.259785	0.999921	0.542041	3.57859	0.0585289	0.999907	0.214326	0.584008	0.444746	0.999874
ENSMUSG00000004730	Adgre1	2.4327	0.148935	1.07768	0.299218	0.999921	0.111606	0.60757	0.435704	0.999907	-0.0373293	0.0694485	0.792141	0.999874
ENSMUSG00000002885	Adgre5	2.29088	-0.0222857	0.0172769	0.895426	0.999921	0.110409	0.43251	0.51076	0.999907	0.132695	0.624447	0.4294	0.999874
ENSMUSG00000057899	Adgrf2	0.132469	-0.00770154	0.00081004	0.977294	0.999921	0.0574726	0.0463077	0.829617	0.999907	0.0651741	0.0597032	0.806966	0.999874
ENSMUSG00000023918	Adgrf4	1.33654	0.0466772	0.0309347	0.860386	0.999921	0.0419176	0.0250923	0.874137	0.999907	-0.00475961	0.000324802	0.985621	0.999874
ENSMUSG00000056492	Adgrf5	3.80106	0.129317	0.568367	0.450909	0.999921	0.423916	6.16216	0.0130512	0.618917	0.294599	2.99679	0.0834296	0.999874
ENSMUSG00000031785	Adgrg1	5.51929	0.0209567	0.0581231	0.809487	0.999921	-0.122906	1.99283	0.158045	0.999907	-0.143863	2.73438	0.0982094	0.999874
ENSMUSG00000031298	Adgrg2	0.838152	-0.183551	0.700617	0.402576	0.999921	-0.0206281	0.00919965	0.923588	0.999907	0.162923	0.558686	0.45479	0.999874
ENSMUSG00000039116	Adgrg6	0.592501	-0.0385876	0.0200144	0.887497	0.999921	0.399729	2.28987	0.130221	0.999907	0.438316	2.74955	0.0972819	0.999874
ENSMUSG00000013033	Adgrl1	9.04876	0.00576647	0.00716426	0.932546	0.999921	-0.0707763	1.07915	0.298889	0.999907	-0.0765428	1.26231	0.261215	0.999874
ENSMUSG00000028184	Adgrl2	5.91641	-0.00181475	0.000439251	0.983279	0.999921	-0.00460148	0.00283016	0.957573	0.999907	-0.00278673	0.00103857	0.974291	0.999874
ENSMUSG00000037605	Adgrl3	6.66695	-0.054186	0.508642	0.475727	0.999921	0.0392845	0.268347	0.604442	0.999907	0.0934704	1.51786	0.217944	0.999874
ENSMUSG00000039167	Adgrl4	2.50413	-0.0620475	0.0964922	0.75608	0.999921	0.45227	5.29708	0.0213612	0.774511	0.514317	6.82689	0.00897954	0.814515
ENSMUSG00000069170	Adgrv1	1.60368	0.0953755	0.233896	0.62865	0.999921	0.437639	5.16487	0.0230482	0.803261	0.342264	3.2078	0.0732882	0.999874
ENSMUSG00000028138	Adh5	5.42609	-0.0078764	0.00760902	0.930489	0.999921	0.0820513	0.830641	0.362087	0.999907	0.0899276	0.998388	0.317701	0.999874
ENSMUSG00000025911	Adhfe1	4.43217	-0.0910526	0.474064	0.491123	0.999921	0.156028	1.40796	0.235395	0.999907	0.24708	3.51868	0.0606807	0.999874
ENSMUSG00000020629	Adi1	4.22164	0.0595086	0.26	0.61012	0.999921	0.11975	1.05965	0.303294	0.999907	0.0602414	0.269399	0.603735	0.999874
ENSMUSG00000026457	Adipor1	5.81088	-0.00908553	0.0160308	0.899247	0.999921	0.0981396	1.88573	0.169684	0.999907	0.107225	2.25225	0.13342	0.999874
ENSMUSG00000030168	Adipor2	5.79949	0.175477	2.00293	0.156996	0.999921	0.139144	1.26019	0.261615	0.999907	-0.0363323	0.0862319	0.769023	0.999874
ENSMUSG00000039197	Adk	5.6589	-0.0731523	0.555255	0.456178	0.999921	0.00704725	0.00517467	0.942653	0.999907	0.0801995	0.669158	0.413345	0.999874
ENSMUSG00000030790	Adm	-0.27592	0.359411	1.25578	0.262451	0.999921	0.267254	0.692387	0.405354	0.999907	-0.0921562	0.0881667	0.766521	0.999874
ENSMUSG00000051149	Adnp	2.83501	-0.0295069	0.0406969	0.840124	0.999921	0.354109	6.09864	0.0135286	0.626335	0.383616	7.15283	0.00748457	0.761214
ENSMUSG00000053950	Adnp2	4.90976	-0.00973732	0.0143538	0.904636	0.999921	-0.0590676	0.52901	0.467023	0.999907	-0.0493303	0.3692	0.543441	0.999874
ENSMUSG00000057134	Ado	5.6507	0.00286323	0.00120814	0.972272	0.999921	0.075103	0.835847	0.360587	0.999907	0.0722398	0.774105	0.37895	0.999874
ENSMUSG00000042429	Adora1	8.20588	0.0181199	0.03502	0.851554	0.999921	-0.0132241	0.0186554	0.891359	0.999907	-0.031344	0.104824	0.746116	0.999874
ENSMUSG00000020178	Adora2a	0.167287	0.216015	0.687852	0.406896	0.999921	0.353669	1.9183	0.166044	0.999907	0.137655	0.304795	0.580892	0.999874
ENSMUSG00000018500	Adora2b	1.87099	-0.230251	1.9355	0.164158	0.999921	-0.0351333	0.0467865	0.828752	0.999907	0.195117	1.39995	0.236732	0.999874
ENSMUSG00000025236	Adpgk	4.26219	0.111166	0.836889	0.360288	0.999921	0.0439991	0.131187	0.717204	0.999907	-0.0671671	0.307679	0.579108	0.999874
ENSMUSG00000002844	Adprh	6.07375	-0.062609	0.624492	0.429383	0.999921	-0.0238742	0.0911197	0.762759	0.999907	0.0387347	0.239535	0.624542	0.999874
ENSMUSG00000020910	Adprm	3.51817	0.0192953	0.0303265	0.861751	0.999921	0.0447846	0.164897	0.684688	0.999907	0.0254894	0.0536406	0.816845	0.999874
ENSMUSG00000042558	Adprs	4.25115	-0.000487303	2.47331e-05	0.996032	0.999921	0.0728589	0.558819	0.454737	0.999907	0.0733462	0.567171	0.451385	0.999874
ENSMUSG00000045875	Adra1a	3.15512	-0.0227073	0.0265205	0.870636	0.999921	0.0397936	0.0823067	0.774195	0.999907	0.0625009	0.20311	0.652223	0.999874
ENSMUSG00000050541	Adra1b	1.7416	-0.110887	0.434432	0.509822	0.999921	-0.00876286	0.0027824	0.957932	0.999907	0.102124	0.373	0.541373	0.999874
ENSMUSG00000027335	Adra1d	5.564	-0.021066	0.0442559	0.833378	0.999921	-0.0290753	0.0844505	0.771354	0.999907	-0.00800925	0.00640728	0.936201	0.999874
ENSMUSG00000033717	Adra2a	3.50496	-0.223641	2.15139	0.142441	0.999921	0.0286255	0.0358565	0.849812	0.999907	0.252266	2.75273	0.0970888	0.999874
ENSMUSG00000045318	Adra2c	4.75887	-0.262926	6.11693	0.0133893	0.999921	-0.177051	2.79484	0.0945682	0.999907	0.0858757	0.650445	0.419954	0.999874
ENSMUSG00000035283	Adrb1	4.11716	0.11124	1.37472	0.241002	0.999921	0.200971	4.54744	0.0329679	0.925655	0.0897302	0.917822	0.338047	0.999874
ENSMUSG00000045730	Adrb2	0.446123	0.158676	0.287018	0.592138	0.999921	0.381598	1.71544	0.190281	0.999907	0.222922	0.599731	0.438681	0.999874
ENSMUSG00000039041	Adrm1	5.66867	-0.0473832	0.36353	0.546552	0.999921	0.0132108	0.0284222	0.86612	0.999907	0.060594	0.597192	0.439651	0.999874
ENSMUSG00000022407	Adsl	4.31944	0.14698	1.40938	0.23516	0.999921	0.0798035	0.415726	0.519077	0.999907	-0.0671766	0.296845	0.585867	0.999874
ENSMUSG00000015961	Adss	6.45406	0.0803495	1.48271	0.22335	0.999921	0.0177135	0.0720863	0.788323	0.999907	-0.062636	0.904588	0.341554	0.999874
ENSMUSG00000011148	Adssl1	3.7609	0.121636	0.647199	0.421116	0.999921	0.10621	0.494727	0.481826	0.999907	-0.0154261	0.0105057	0.918362	0.999874
ENSMUSG00000020473	Aebp1	3.18685	0.414359	4.79099	0.028609	0.999921	1.01283	29.0557	7.03265e-08	0.000126361	0.598469	10.4767	0.00120891	0.337057
ENSMUSG00000030232	Aebp2	6.12822	-0.111193	2.83902	0.0920001	0.999921	-0.0599323	0.829431	0.362437	0.999907	0.0512608	0.604289	0.436946	0.999874
ENSMUSG00000030609	Aen	4.25356	-0.0531701	0.256077	0.612828	0.999921	-0.0142724	0.0185819	0.891572	0.999907	0.0388977	0.137754	0.710524	0.999874
ENSMUSG00000029094	Afap1	4.62641	0.125899	0.975504	0.323311	0.999921	0.0697915	0.300053	0.583849	0.999907	-0.0561071	0.194928	0.658847	0.999874
ENSMUSG00000033032	Afap1l1	3.15081	-0.121734	0.671919	0.412383	0.999921	0.149597	1.03927	0.307991	0.999907	0.271331	3.39144	0.0655358	0.999874
ENSMUSG00000025083	Afap1l2	3.2092	-0.0221085	0.029366	0.863937	0.999921	0.0926044	0.523622	0.469301	0.999907	0.114713	0.80335	0.370094	0.999874
ENSMUSG00000068036	Afdn	6.84333	0.0798171	0.991583	0.319356	0.999921	-0.0204765	0.0652354	0.798405	0.999907	-0.100294	1.56766	0.210547	0.999874
ENSMUSG00000029313	Aff1	4.43669	0.0572149	0.294306	0.587474	0.999921	0.073559	0.488847	0.484442	0.999907	0.0163441	0.0242446	0.876264	0.999874
ENSMUSG00000031189	Aff2	3.43105	-0.00799645	0.00387937	0.950336	0.999921	0.0154463	0.0145757	0.903905	0.999907	0.0234427	0.0336178	0.854522	0.999874
ENSMUSG00000037138	Aff3	5.90658	-0.128839	2.80243	0.0941217	0.999921	-0.084939	1.22372	0.268631	0.999907	0.0438995	0.32549	0.568327	0.999874
ENSMUSG00000049470	Aff4	8.14393	-0.0421336	0.325254	0.568467	0.999921	-0.0412844	0.312463	0.576173	0.999907	0.000849105	0.000132154	0.990828	0.999874
ENSMUSG00000038302	Afg1l	4.16693	-0.0548584	0.225083	0.635194	0.999921	0.0524134	0.207485	0.648746	0.999907	0.107272	0.867339	0.351693	0.999874
ENSMUSG00000031967	Afg3l1	4.86088	0.12485	0.996964	0.318046	0.999921	0.0604025	0.233484	0.628953	0.999907	-0.0644472	0.266942	0.60539	0.999874
ENSMUSG00000024527	Afg3l2	6.48174	-0.00278566	0.00150263	0.969079	0.999921	0.041615	0.336439	0.561892	0.999907	0.0444007	0.383219	0.535886	0.999874
ENSMUSG00000017718	Afmid	-0.0442905	0.318202	0.696376	0.404004	0.999921	0.357667	0.890093	0.345452	0.999907	0.0394646	0.0112511	0.915526	0.999874
ENSMUSG00000049659	Aftph	6.52136	0.042048	0.322973	0.569827	0.999921	0.00313029	0.00179141	0.96624	0.999907	-0.0389177	0.27739	0.598417	0.999874
ENSMUSG00000031521	Aga	2.38503	0.0124563	0.00514321	0.942828	0.999921	0.281806	2.71027	0.0997043	0.999907	0.26935	2.48395	0.115013	0.999874
ENSMUSG00000055013	Agap1	7.16016	-0.0279313	0.142788	0.705524	0.999921	-0.0666307	0.81297	0.367244	0.999907	-0.0386994	0.274217	0.600517	0.999874
ENSMUSG00000025422	Agap2	10.2856	0.00088966	9.89187e-05	0.992065	0.999921	-0.0451561	0.254837	0.61369	0.999907	-0.0460457	0.264983	0.606717	0.999874
ENSMUSG00000023353	Agap3	8.09713	-0.0530785	0.477401	0.489602	0.999921	-0.0809594	1.111	0.291866	0.999907	-0.027881	0.131737	0.716638	0.999874
ENSMUSG00000040812	Agbl2	0.970418	0.000688942	5.96042e-06	0.998052	0.999921	-0.124941	0.193014	0.66042	0.999907	-0.12563	0.195674	0.658236	0.999874
ENSMUSG00000038836	Agbl3	3.45577	0.0967411	0.58129	0.445807	0.999921	0.113333	0.80331	0.370106	0.999907	0.0165917	0.0173802	0.895116	0.999874
ENSMUSG00000061298	Agbl4	3.15772	0.178484	1.25599	0.262411	0.999921	0.236683	2.22467	0.135822	0.999907	0.0581989	0.136319	0.711968	0.999874
ENSMUSG00000029165	Agbl5	3.91991	0.0915817	0.289702	0.590411	0.999921	0.0552748	0.105689	0.745107	0.999907	-0.036307	0.0457502	0.83063	0.999874
ENSMUSG00000026159	Agfg1	6.91292	-0.0539221	0.659568	0.416712	0.999921	-0.0209021	0.0993716	0.752585	0.999907	0.03302	0.247772	0.618648	0.999874
ENSMUSG00000029722	Agfg2	6.03389	0.0142991	0.0403758	0.840748	0.999921	-0.017435	0.0601207	0.806305	0.999907	-0.0317341	0.199446	0.655168	0.999874
ENSMUSG00000021681	Aggf1	6.13827	-0.0119394	0.0176873	0.894199	0.999921	0.055873	0.388551	0.533062	0.999907	0.0678124	0.572462	0.449282	0.999874
ENSMUSG00000029916	Agk	5.0818	0.0701339	0.733472	0.39176	0.999921	0.0755128	0.853969	0.355432	0.999907	0.00537892	0.00435752	0.947369	0.999874
ENSMUSG00000033400	Agl	5.82854	0.00230817	0.000642924	0.979771	0.999921	0.0676299	0.554114	0.456642	0.999907	0.0653217	0.517315	0.471989	0.999874
ENSMUSG00000050103	Agmo	2.70878	-0.104014	0.581206	0.44584	0.999921	-0.00639385	0.0022386	0.962263	0.999907	0.0976206	0.516847	0.47219	0.999874
ENSMUSG00000041530	Ago1	6.67657	0.0476009	0.312622	0.576076	0.999921	-0.043738	0.263867	0.607476	0.999907	-0.091339	1.15201	0.283129	0.999874
ENSMUSG00000036698	Ago2	7.00764	-0.0751077	0.716789	0.397199	0.999921	-0.142139	2.56675	0.109132	0.999907	-0.0670317	0.570576	0.45003	0.999874
ENSMUSG00000028842	Ago3	6.51751	0.0171756	0.018568	0.891612	0.999921	-0.119463	0.897555	0.343438	0.999907	-0.136638	1.17448	0.278483	0.999874
ENSMUSG00000042500	Ago4	4.20432	0.167329	2.18244	0.139593	0.999921	0.0343256	0.0915759	0.762183	0.999907	-0.133003	1.38971	0.238454	0.999874
ENSMUSG00000034254	Agpat1	6.43134	0.0461461	0.418481	0.517696	0.999921	0.0467487	0.430429	0.511779	0.999907	0.000602617	7.16737e-05	0.993245	0.999874
ENSMUSG00000026922	Agpat2	0.124101	-0.0724902	0.0529639	0.817984	0.999921	0.22473	0.534679	0.464646	0.999907	0.29722	0.929621	0.334961	0.999874
ENSMUSG00000001211	Agpat3	7.98643	0.00994909	0.0227861	0.880015	0.999921	-0.00759362	0.0132824	0.908247	0.999907	-0.0175427	0.0709151	0.790009	0.999874
ENSMUSG00000023827	Agpat4	5.82002	0.0471697	0.35617	0.550641	0.999921	0.0104404	0.017472	0.89484	0.999907	-0.0367293	0.216821	0.641473	0.999874
ENSMUSG00000031467	Agpat5	6.1146	0.0270226	0.137526	0.710753	0.999921	-0.0295665	0.16472	0.684848	0.999907	-0.056589	0.60452	0.436859	0.999874
ENSMUSG00000042410	Agps	5.75523	0.0348929	0.202149	0.652992	0.999921	0.105452	1.85662	0.173015	0.999907	0.0705588	0.833432	0.361282	0.999874
ENSMUSG00000041936	Agrn	7.55546	0.107684	0.467887	0.493961	0.999921	-0.0966104	0.376493	0.539486	0.999907	-0.204294	1.68307	0.194517	0.999874
ENSMUSG00000031980	Agt	4.44211	-0.138573	0.795923	0.372315	0.999921	-0.194684	1.57072	0.210103	0.999907	-0.0561112	0.130164	0.718262	0.999874
ENSMUSG00000021557	Agtpbp1	8.02408	-0.0111074	0.026413	0.870896	0.999921	-0.0661218	0.936073	0.33329	0.999907	-0.0550143	0.648094	0.420795	0.999874
ENSMUSG00000029007	Agtrap	3.23108	0.146844	0.975908	0.323211	0.999921	0.321549	4.74967	0.0293039	0.890738	0.174706	1.42016	0.233377	0.999874
ENSMUSG00000026491	Ahctf1	6.20052	0.0418914	0.308736	0.578457	0.999921	-0.0079841	0.011222	0.915635	0.999907	-0.0498755	0.438786	0.507709	0.999874
ENSMUSG00000027597	Ahcy	4.50278	-0.129161	1.99503	0.157815	0.999921	-0.105714	1.34547	0.246071	0.999907	0.023447	0.065678	0.797737	0.999874
ENSMUSG00000027893	Ahcyl1	8.64947	0.0235856	0.125746	0.722884	0.999921	0.0418819	0.396771	0.528762	0.999907	0.0182963	0.0757488	0.783143	0.999874
ENSMUSG00000029772	Ahcyl2	8.03066	0.0755258	0.793966	0.372904	0.999921	0.0216282	0.065126	0.79857	0.999907	-0.0538976	0.404708	0.524668	0.999874
ENSMUSG00000037692	Ahdc1	5.87698	-0.0940308	1.44161	0.229879	0.999921	-0.0699762	0.801339	0.370693	0.999907	0.0240545	0.0944281	0.758621	0.999874
ENSMUSG00000019986	Ahi1	8.21486	0.108982	2.0549	0.151717	0.999921	0.123357	2.63432	0.104577	0.999907	0.0143744	0.0358186	0.849891	0.999874
ENSMUSG00000069833	Ahnak	4.28041	0.118363	0.447433	0.503557	0.999921	0.616278	12.2025	0.000477246	0.0885311	0.497915	8.01384	0.00464212	0.630821
ENSMUSG00000019256	Ahr	3.45415	0.0438983	0.12084	0.728125	0.999921	0.0857002	0.464618	0.495473	0.999907	0.0418019	0.111091	0.738905	0.999874
ENSMUSG00000021575	Ahrr	0.592397	0.161678	0.169728	0.680353	0.999921	-0.231629	0.342044	0.558652	0.999907	-0.393307	0.994661	0.318606	0.999874
ENSMUSG00000021037	Ahsa1	6.25563	-0.0138668	0.0257769	0.872446	0.999921	0.0212543	0.0607029	0.805388	0.999907	0.0351211	0.165781	0.683889	0.999874
ENSMUSG00000020288	Ahsa2	4.86588	0.104463	1.42399	0.232747	0.999921	-0.0703135	0.641233	0.423265	0.999907	-0.174777	3.99084	0.0457482	0.999874
ENSMUSG00000062753	AI413582	4.34619	0.0689899	0.501733	0.47874	0.999921	0.174713	3.25673	0.0711308	0.999907	0.105723	1.2008	0.273161	0.999874
ENSMUSG00000074384	AI429214	1.2079	0.177643	0.810061	0.368102	0.999921	0.238811	1.49302	0.221748	0.999907	0.0611685	0.101188	0.750408	0.999874
ENSMUSG00000045165	AI467606	-0.378224	-0.485695	1.62291	0.202687	0.999921	-0.0638086	0.029952	0.862599	0.999907	0.421887	1.22725	0.267943	0.999874
ENSMUSG00000078307	AI593442	7.17074	0.0394719	0.316053	0.573989	0.999921	-0.0175638	0.0625964	0.802438	0.999907	-0.0570357	0.66083	0.416267	0.999874
ENSMUSG00000010290	AI597479	5.29371	-0.0878763	1.03945	0.307951	0.999921	-0.046787	0.296169	0.586294	0.999907	0.0410894	0.227722	0.633218	0.999874
ENSMUSG00000047423	AI837181	4.94701	-0.111733	1.69608	0.192801	0.999921	-0.038406	0.202163	0.652981	0.999907	0.0733275	0.732715	0.392004	0.999874
ENSMUSG00000053297	AI854703	4.63706	0.116751	1.39166	0.238126	0.999921	0.0177971	0.0322908	0.857391	0.999907	-0.0989541	1.0059	0.315887	0.999874
ENSMUSG00000056383	AI987944	3.28357	0.109177	0.695198	0.404402	0.999921	0.14327	1.20702	0.271923	0.999907	0.0340937	0.0691421	0.79259	0.999874
ENSMUSG00000042901	Aida	5.47012	0.0251891	0.0643486	0.79975	0.999921	0.0758457	0.58543	0.444192	0.999907	0.0506567	0.26159	0.60903	0.999874
ENSMUSG00000024397	Aif1	2.53299	0.273613	2.52842	0.111812	0.999921	0.0698623	0.163265	0.686168	0.999907	-0.203751	1.42137	0.233178	0.999874
ENSMUSG00000001864	Aif1l	2.9165	-0.151574	1.0269	0.310889	0.999921	0.101213	0.470134	0.492925	0.999907	0.252787	2.89836	0.0886696	0.999874
ENSMUSG00000036932	Aifm1	4.72239	-0.0526683	0.286128	0.592713	0.999921	-0.0023693	0.000582807	0.98074	0.999907	0.050299	0.262242	0.608584	0.999874
ENSMUSG00000020085	Aifm2	2.91422	0.0174136	0.0135065	0.90748	0.999921	0.0996531	0.44788	0.503343	0.999907	0.0822395	0.306056	0.580111	0.999874
ENSMUSG00000022763	Aifm3	6.52801	0.238264	2.20271	0.137768	0.999921	-0.0801739	0.24932	0.617554	0.999907	-0.318438	3.9316	0.0473868	0.999874
ENSMUSG00000019806	Aig1	4.9674	-0.124197	1.39774	0.237102	0.999921	0.0430578	0.169596	0.680471	0.999907	0.167255	2.54753	0.110467	0.999874
ENSMUSG00000037860	Aim2	1.75319	-0.655865	8.78305	0.00304042	0.517543	-0.29478	1.85161	0.173596	0.999907	0.361085	2.62715	0.10505	0.999874
ENSMUSG00000028029	Aimp1	5.2643	0.0148413	0.0347323	0.852158	0.999921	0.0212932	0.0717922	0.788745	0.999907	0.0064519	0.00660492	0.935227	0.999874
ENSMUSG00000029610	Aimp2	4.03206	-0.010133	0.00913845	0.923842	0.999921	-0.00751182	0.00504997	0.943347	0.999907	0.00262122	0.000615382	0.980209	0.999874
ENSMUSG00000024847	Aip	5.98231	0.0341662	0.186545	0.665808	0.999921	0.0789792	1.00055	0.317177	0.999907	0.044813	0.32275	0.56996	0.999874
ENSMUSG00000000731	Aire	-0.286677	0.0694387	0.0265821	0.870487	0.999921	0.0656343	0.0239593	0.876988	0.999907	-0.00380441	8.02214e-05	0.992854	0.999874
ENSMUSG00000039546	Ajap1	5.34466	-0.0586487	0.475448	0.490491	0.999921	-0.0723489	0.725295	0.394413	0.999907	-0.0137002	0.0259641	0.871988	0.999874
ENSMUSG00000029419	Ajm1	7.06377	0.0345451	0.0701808	0.791074	0.999921	-0.0798061	0.374446	0.540591	0.999907	-0.114351	0.768902	0.380557	0.999874
ENSMUSG00000022178	Ajuba	-0.171819	-0.0940343	0.0820532	0.774534	0.999921	0.0281363	0.00757248	0.930656	0.999907	0.122171	0.141187	0.707104	0.999874
ENSMUSG00000026817	Ak1	6.58389	0.0230069	0.0798281	0.777531	0.999921	0.137538	2.86285	0.0906468	0.999907	0.114531	1.9874	0.158613	0.999874
ENSMUSG00000028792	Ak2	4.14412	-0.169147	2.03527	0.153687	0.999921	-0.0443089	0.141263	0.707028	0.999907	0.124838	1.11151	0.291755	0.999874
ENSMUSG00000024782	Ak3	6.18856	0.0177159	0.0368233	0.847825	0.999921	0.0884075	0.919689	0.337557	0.999907	0.0706915	0.588583	0.442968	0.999874
ENSMUSG00000028527	Ak4	6.35165	-0.212366	3.99074	0.0457509	0.999921	-0.130924	1.52084	0.217492	0.999907	0.0814412	0.586916	0.443614	0.999874
ENSMUSG00000039058	Ak5	8.15153	0.0381343	0.258967	0.61083	0.999921	0.0157128	0.0439834	0.833884	0.999907	-0.0224215	0.0896045	0.764681	0.999874
ENSMUSG00000078941	Ak6	2.39932	0.0663606	0.132075	0.71629	0.999921	-0.00900116	0.00242843	0.960697	0.999907	-0.0753618	0.171374	0.678893	0.999874
ENSMUSG00000041323	Ak7	1.48755	0.403981	0.473009	0.491606	0.999921	1.59577	7.2084	0.0072563	0.447335	1.19179	4.13252	0.0420666	0.999874
ENSMUSG00000026807	Ak8	0.608214	0.00402176	0.000217016	0.988246	0.999921	0.230063	0.733448	0.391768	0.999907	0.226041	0.710968	0.399123	0.999874
ENSMUSG00000091415	Ak9	-0.016029	0.500371	1.28159	0.257604	0.999921	0.898601	4.24485	0.0393695	0.983993	0.39823	0.878673	0.348565	0.999874
ENSMUSG00000091636	Akain1	3.82938	-0.00541595	0.00254431	0.959771	0.999921	0.0446955	0.174975	0.675727	0.999907	0.0501114	0.220276	0.63883	0.999874
ENSMUSG00000018428	Akap1	5.5887	-0.0266201	0.135089	0.713213	0.999921	-0.0346277	0.22936	0.631999	0.999907	-0.00800767	0.0122605	0.911833	0.999874
ENSMUSG00000047804	Akap10	4.84903	-0.0505509	0.323393	0.569575	0.999921	-0.0597776	0.453847	0.500514	0.999907	-0.00922675	0.0107938	0.917254	0.999874
ENSMUSG00000022016	Akap11	8.70092	-0.019747	0.0846766	0.771057	0.999921	0.00207363	0.000934331	0.975615	0.999907	0.0218206	0.103461	0.747715	0.999874
ENSMUSG00000038587	Akap12	4.35912	0.0761472	0.309977	0.577694	0.999921	0.264425	3.76703	0.0522724	0.999907	0.188278	1.91843	0.16603	0.999874
ENSMUSG00000066406	Akap13	6.59541	-0.0308342	0.0289037	0.865002	0.999921	-0.153809	0.71876	0.396551	0.999907	-0.122974	0.459507	0.497854	0.999874
ENSMUSG00000059708	Akap17b	4.63909	0.0671532	0.364193	0.546187	0.999921	-0.094041	0.711553	0.398929	0.999907	-0.161194	2.09821	0.147472	0.999874
ENSMUSG00000021057	Akap5	6.76503	0.0155887	0.0306692	0.860981	0.999921	0.0915991	1.06108	0.302968	0.999907	0.0760103	0.731162	0.392507	0.999874
ENSMUSG00000061603	Akap6	8.16044	0.0153848	0.0382111	0.84502	0.999921	0.0304324	0.149602	0.698916	0.999907	0.0150476	0.0365878	0.848307	0.999874
ENSMUSG00000039166	Akap7	4.85355	0.0711193	0.524186	0.469061	0.999921	0.0669937	0.466712	0.494504	0.999907	-0.00412555	0.00177823	0.966364	0.999874
ENSMUSG00000024045	Akap8	6.70591	0.0329435	0.0404476	0.840608	0.999921	-0.128408	0.614115	0.433243	0.999907	-0.161351	0.969696	0.324756	0.999874
ENSMUSG00000002625	Akap8l	7.20046	0.162569	0.656797	0.417693	0.999921	-0.0335302	0.0279473	0.867233	0.999907	-0.1961	0.955606	0.328296	0.999874
ENSMUSG00000040407	Akap9	6.60062	-0.0241929	0.129333	0.719125	0.999921	0.0048169	0.00514268	0.942831	0.999907	0.0290098	0.186514	0.665834	0.999874
ENSMUSG00000031023	Akip1	1.11296	0.134495	0.311978	0.576469	0.999921	0.107521	0.200301	0.654478	0.999907	-0.0269742	0.0128312	0.909813	0.999874
ENSMUSG00000023075	Akirin1	6.02716	-0.0304689	0.147202	0.701224	0.999921	-0.0353286	0.198309	0.656089	0.999907	-0.00485973	0.00375139	0.951161	0.999874
ENSMUSG00000028291	Akirin2	5.58265	0.00415066	0.00267412	0.958758	0.999921	-0.0140919	0.0308896	0.860487	0.999907	-0.0182426	0.0518267	0.819915	0.999874
ENSMUSG00000039158	Akna	1.89595	0.0450249	0.0612819	0.804481	0.999921	0.0665152	0.135173	0.713128	0.999907	0.0214902	0.0142199	0.905079	0.999874
ENSMUSG00000028692	Akr1a1	7.75296	-0.0387027	0.237632	0.625922	0.999921	0.0176498	0.0494814	0.823968	0.999907	0.0563525	0.504299	0.477617	0.999874
ENSMUSG00000061758	Akr1b10	3.94212	-0.0297005	0.050779	0.821713	0.999921	0.106474	0.659084	0.416883	0.999907	0.136174	1.07743	0.299272	0.999874
ENSMUSG00000001642	Akr1b3	4.879	-0.0325024	0.128461	0.720033	0.999921	0.00852666	0.00889487	0.924861	0.999907	0.0410291	0.205791	0.650086	0.999874
ENSMUSG00000033715	Akr1c14	-0.567804	-0.215739	0.182242	0.669454	0.999921	0.905667	3.54026	0.059896	0.999907	1.12141	5.30758	0.0212328	0.999874
ENSMUSG00000021214	Akr1c18	1.11576	-0.330113	2.50444	0.113526	0.999921	-0.191814	0.872993	0.350128	0.999907	0.138299	0.433524	0.510265	0.999874
ENSMUSG00000045410	Akr1e1	4.74108	-0.0478603	0.208704	0.647785	0.999921	-0.0505873	0.23384	0.628691	0.999907	-0.00272701	0.000678853	0.979214	0.999874
ENSMUSG00000028743	Akr7a5	4.20421	-0.0455987	0.235872	0.627203	0.999921	-0.103642	1.21995	0.269371	0.999907	-0.0580432	0.381861	0.536609	0.999874
ENSMUSG00000001729	Akt1	7.18949	-0.0588183	0.571433	0.44969	0.999921	-0.0314601	0.163729	0.685747	0.999907	0.0273581	0.12374	0.725013	0.999874
ENSMUSG00000011096	Akt1s1	5.34255	-0.014967	0.0333983	0.854993	0.999921	0.00849867	0.0108185	0.91716	0.999907	0.0234657	0.0824855	0.773957	0.999874
ENSMUSG00000004056	Akt2	6.36861	0.132204	1.87304	0.171127	0.999921	0.19439	4.05766	0.0439714	0.999907	0.0621859	0.416637	0.51862	0.999874
ENSMUSG00000019699	Akt3	7.86539	0.0682222	0.818381	0.365654	0.999921	-0.00992744	0.0173287	0.89527	0.999907	-0.0781496	1.07472	0.299882	0.999874
ENSMUSG00000031667	Aktip	6.4548	0.00644424	0.00504374	0.943382	0.999921	0.0653499	0.519846	0.470907	0.999907	0.0589056	0.422605	0.51564	0.999874
ENSMUSG00000028393	Alad	3.86778	-0.131837	1.17979	0.2774	0.999921	-0.115652	0.913209	0.339264	0.999907	0.0161844	0.0177601	0.893982	0.999874
ENSMUSG00000032786	Alas1	5.65233	0.0667285	0.826813	0.363196	0.999921	0.152406	4.34545	0.037108	0.969723	0.0856779	1.37977	0.24014	0.999874
ENSMUSG00000022636	Alcam	7.15092	0.0401526	0.280334	0.596482	0.999921	0.0430201	0.322173	0.570305	0.999907	0.00286749	0.00143296	0.969804	0.999874
ENSMUSG00000007833	Aldh16a1	2.60048	-0.0500207	0.128075	0.720436	0.999921	0.0158194	0.0130164	0.909167	0.999907	0.0658401	0.224686	0.635493	0.999874
ENSMUSG00000025007	Aldh18a1	4.36214	-0.153266	2.82227	0.0929648	0.999921	-0.315299	11.8482	0.000577169	0.0985794	-0.162033	3.09956	0.0783133	0.999874
ENSMUSG00000053279	Aldh1a1	6.05309	-0.0619992	0.349834	0.554207	0.999921	-0.0743642	0.503797	0.477837	0.999907	-0.012365	0.0139198	0.906082	0.999874
ENSMUSG00000013584	Aldh1a2	1.50855	0.0379532	0.0208089	0.885301	0.999921	0.714438	7.72905	0.00543395	0.383722	0.676485	6.97344	0.00827281	0.795078
ENSMUSG00000035561	Aldh1b1	3.41826	0.0580464	0.199786	0.654894	0.999921	0.0758394	0.343176	0.558002	0.999907	0.017793	0.019009	0.890341	0.999874
ENSMUSG00000030088	Aldh1l1	5.88038	0.0493397	0.207802	0.648496	0.999921	0.106777	0.975536	0.323303	0.999907	0.0574377	0.282721	0.594924	0.999874
ENSMUSG00000020256	Aldh1l2	2.31092	-0.331432	4.90661	0.0267541	0.999921	-0.307019	4.26345	0.0389407	0.982899	0.0244125	0.0259547	0.872011	0.999874
ENSMUSG00000029455	Aldh2	6.26563	-0.0543257	0.338654	0.560607	0.999921	0.0782755	0.705935	0.400797	0.999907	0.132601	2.02392	0.154839	0.999874
ENSMUSG00000019102	Aldh3a1	-0.237751	0.0245252	0.00535998	0.941637	0.999921	-0.0886357	0.0694123	0.792194	0.999907	-0.113161	0.114056	0.735573	0.999874
ENSMUSG00000010025	Aldh3a2	5.70024	0.0446228	0.346168	0.55629	0.999921	0.0692827	0.837923	0.359992	0.999907	0.0246598	0.106498	0.744167	0.999874
ENSMUSG00000024885	Aldh3b1	2.1037	-0.0786726	0.2092	0.647395	0.999921	0.0615155	0.130917	0.717483	0.999907	0.140188	0.675588	0.41111	0.999874
ENSMUSG00000075296	Aldh3b2	-0.237426	0.337051	1.00202	0.316821	0.999921	0.382379	1.31013	0.252371	0.999907	0.0453274	0.0194709	0.889025	0.999874
ENSMUSG00000028737	Aldh4a1	3.63521	0.0320969	0.0319934	0.858042	0.999921	0.143761	0.645792	0.421621	0.999907	0.111664	0.390365	0.532107	0.999874
ENSMUSG00000035936	Aldh5a1	6.89103	0.0538405	0.453799	0.500536	0.999921	0.0813283	1.03721	0.30847	0.999907	0.0274878	0.118661	0.730491	0.999874
ENSMUSG00000021238	Aldh6a1	6.22578	-0.0734529	0.384287	0.535318	0.999921	0.0411346	0.120825	0.728141	0.999907	0.114588	0.936741	0.333117	0.999874
ENSMUSG00000053644	Aldh7a1	6.60858	0.0118043	0.0159313	0.899558	0.999921	0.0935817	1.00358	0.316445	0.999907	0.0817774	0.766791	0.381212	0.999874
ENSMUSG00000026687	Aldh9a1	4.90917	0.0434781	0.107835	0.742622	0.999921	0.0722455	0.298542	0.584798	0.999907	0.0287674	0.0474182	0.827618	0.999874
ENSMUSG00000114515	Aldoa	0.495872	-0.0164532	0.00405706	0.949213	0.999921	0.13962	0.301969	0.582651	0.999907	0.156073	0.377435	0.538979	0.999874
ENSMUSG00000030695	Aldoa	10.757	-0.107928	1.82028	0.17728	0.999921	-0.0199128	0.0619893	0.803379	0.999907	0.0880149	1.21075	0.271184	0.999874
ENSMUSG00000028307	Aldob	1.58959	-0.17506	0.353573	0.552098	0.999921	-0.30167	1.04727	0.306136	0.999907	-0.12661	0.183169	0.668663	0.999874
ENSMUSG00000017390	Aldoc	9.7113	-0.0320077	0.0964511	0.756131	0.999921	-0.033115	0.103251	0.747963	0.999907	-0.00110731	0.000115448	0.991427	0.999874
ENSMUSG00000039427	Alg1	4.60848	-0.0255113	0.0494715	0.823985	0.999921	0.110758	0.940684	0.332102	0.999907	0.136269	1.42333	0.232856	0.999874
ENSMUSG00000075470	Alg10b	5.98923	-0.0957492	1.00603	0.315856	0.999921	-0.0183523	0.0370882	0.847286	0.999907	0.0773969	0.658437	0.417112	0.999874
ENSMUSG00000063362	Alg11	5.19265	-0.0595463	0.473597	0.491337	0.999921	0.0280494	0.105899	0.744863	0.999907	0.0875958	1.03075	0.309984	0.999874
ENSMUSG00000035845	Alg12	3.22334	0.0763985	0.328996	0.566251	0.999921	0.0706563	0.282963	0.594766	0.999907	-0.00574215	0.00188382	0.96538	0.999874
ENSMUSG00000041718	Alg13	3.20654	0.0629467	0.139585	0.708693	0.999921	-0.0591065	0.122807	0.726009	0.999907	-0.122053	0.525821	0.468369	0.999874
ENSMUSG00000039887	Alg14	3.4079	0.0123941	0.0104037	0.918758	0.999921	0.126981	1.10921	0.292253	0.999907	0.114587	0.905961	0.341188	0.999874
ENSMUSG00000039740	Alg2	7.22201	-0.06889	0.9011	0.342487	0.999921	-0.0707948	0.952698	0.329034	0.999907	-0.00190483	0.000689212	0.979056	0.999874
ENSMUSG00000033809	Alg3	3.03429	0.0802275	0.42595	0.513983	0.999921	0.0493543	0.161921	0.687394	0.999907	-0.0308732	0.0640945	0.800138	0.999874
ENSMUSG00000036632	Alg5	3.90838	-0.0230066	0.0495174	0.823905	0.999921	0.0534085	0.270171	0.603217	0.999907	0.0764151	0.553125	0.457044	0.999874
ENSMUSG00000073792	Alg6	3.90681	0.0256994	0.0251358	0.874029	0.999921	0.0317815	0.038556	0.844331	0.999907	0.00608204	0.00141423	0.970002	0.999874
ENSMUSG00000035704	Alg8	2.74795	-0.388232	7.73681	0.00541063	0.758581	-0.0927579	0.460017	0.497616	0.999907	0.295474	4.48072	0.0342794	0.999874
ENSMUSG00000032059	Alg9	4.1192	0.0303562	0.0758289	0.783032	0.999921	0.0736365	0.449363	0.502638	0.999907	0.0432803	0.155799	0.693054	0.999874
ENSMUSG00000055471	Alk	2.89496	-0.0743833	0.33085	0.565159	0.999921	0.101288	0.630561	0.42715	0.999907	0.175671	1.88537	0.169725	0.999874
ENSMUSG00000054204	Alkal2	1.69485	-0.127089	0.600684	0.438317	0.999921	0.116121	0.527768	0.467547	0.999907	0.243209	2.27327	0.131622	0.999874
ENSMUSG00000079036	Alkbh1	4.15836	0.0944289	0.603852	0.437112	0.999921	0.0529514	0.190226	0.662729	0.999907	-0.0414776	0.117433	0.731835	0.999874
ENSMUSG00000044339	Alkbh2	1.83926	0.30964	2.66332	0.102686	0.999921	0.021054	0.0120473	0.9126	0.999907	-0.288586	2.34404	0.125763	0.999874
ENSMUSG00000040174	Alkbh3	3.08052	-0.073786	0.1875	0.665005	0.999921	0.0144781	0.00728851	0.931965	0.999907	0.0882641	0.269988	0.60334	0.999874
ENSMUSG00000039754	Alkbh4	2.5383	0.108685	0.521222	0.470321	0.999921	0.0112754	0.00559257	0.940387	0.999907	-0.0974094	0.422993	0.515447	0.999874
ENSMUSG00000042650	Alkbh5	5.96058	-0.0386085	0.244758	0.62079	0.999921	-0.0244482	0.0984446	0.753704	0.999907	0.0141602	0.0330006	0.855849	0.999874
ENSMUSG00000042831	Alkbh6	3.73076	-0.0349343	0.124845	0.723838	0.999921	-0.0638701	0.419153	0.51736	0.999907	-0.0289358	0.0859118	0.76944	0.999874
ENSMUSG00000002661	Alkbh7	3.22289	-0.0492667	0.168067	0.681835	0.999921	-0.00749691	0.00393598	0.949976	0.999907	0.0417698	0.121815	0.727075	0.999874
ENSMUSG00000025899	Alkbh8	5.73628	0.0053135	0.00409759	0.94896	0.999921	0.00402508	0.00235696	0.961279	0.999907	-0.00128841	0.000241775	0.987594	0.999874
ENSMUSG00000063810	Alms1	3.77378	0.101488	0.684253	0.408126	0.999921	0.0945817	0.596987	0.43973	0.999907	-0.00690664	0.0032093	0.954823	0.999874
ENSMUSG00000032807	Alox12b	2.46082	-0.130814	0.325371	0.568398	0.999921	-0.206462	0.809812	0.368176	0.999907	-0.0756482	0.108174	0.742233	0.999874
ENSMUSG00000060063	Alox5ap	1.56343	0.106541	0.386409	0.534193	0.999921	0.109244	0.411112	0.521405	0.999907	0.00270254	0.000257115	0.987207	0.999874
ENSMUSG00000020891	Alox8	2.63419	-0.0596293	0.148159	0.700301	0.999921	-0.265819	2.90516	0.0882965	0.999907	-0.20619	1.74255	0.186816	0.999874
ENSMUSG00000020892	Aloxe3	3.57147	-0.124364	0.767188	0.381088	0.999921	0.0699307	0.246344	0.619661	0.999907	0.194295	1.88909	0.169304	0.999874
ENSMUSG00000028028	Alpk1	3.18582	0.0857382	0.216401	0.641796	0.999921	-0.0193449	0.0110073	0.916443	0.999907	-0.105083	0.326258	0.567871	0.999874
ENSMUSG00000028766	Alpl	1.85629	0.00758931	0.000726938	0.97849	0.999921	0.144732	0.266671	0.605574	0.999907	0.137142	0.239806	0.624347	0.999874
ENSMUSG00000026024	Als2	5.89162	0.0081443	0.0088134	0.925205	0.999921	-0.0555628	0.410233	0.521851	0.999907	-0.0637071	0.539771	0.462528	0.999874
ENSMUSG00000044037	Als2cl	3.29739	0.080201	0.300178	0.583771	0.999921	-0.113498	0.596743	0.439823	0.999907	-0.193699	1.74881	0.186026	0.999874
ENSMUSG00000040310	Alx4	-0.112528	0.0991905	0.0795021	0.777973	0.999921	0.36734	1.1359	0.286521	0.999907	0.268149	0.615625	0.432678	0.999874
ENSMUSG00000025134	Alyref	4.75429	0.0188844	0.0459356	0.830293	0.999921	0.0547807	0.389174	0.532734	0.999907	0.0358964	0.167569	0.682281	0.999874
ENSMUSG00000060244	Alyref2	1.7401	-0.15195	0.775332	0.378572	0.999921	0.0450637	0.0708235	0.790141	0.999907	0.197013	1.32831	0.249106	0.999874
ENSMUSG00000022244	Amacr	3.05676	-0.151958	1.61601	0.203649	0.999921	-0.0474408	0.160778	0.688441	0.999907	0.104518	0.768091	0.380808	0.999874
ENSMUSG00000040506	Ambra1	5.80415	-0.0264747	0.110241	0.73987	0.999921	-0.0094512	0.0140983	0.905484	0.999907	0.0170235	0.0457276	0.830672	0.999874
ENSMUSG00000075232	Amd1	6.82159	0.0641388	0.268589	0.60428	0.999921	0.102788	0.690258	0.406077	0.999907	0.0386493	0.0976744	0.754638	0.999874
ENSMUSG00000063953	Amd2	0.210085	-0.569772	3.43574	0.0638002	0.999921	0.0552244	0.0355962	0.850352	0.999907	0.624996	4.21229	0.0401322	0.999874
ENSMUSG00000036820	Amdhd2	3.94819	0.0558222	0.162168	0.687168	0.999921	-0.0643832	0.215321	0.642628	0.999907	-0.120205	0.753028	0.385519	0.999874
ENSMUSG00000050332	Amer1	3.40028	0.0107691	0.00758823	0.930584	0.999921	0.0453149	0.135547	0.712749	0.999907	0.0345458	0.0789987	0.778659	0.999874
ENSMUSG00000021986	Amer2	6.85621	-0.0416616	0.398093	0.528076	0.999921	-0.0139261	0.0445988	0.832744	0.999907	0.0277355	0.176806	0.674132	0.999874
ENSMUSG00000045174	Amer3	5.31104	0.092301	1.27171	0.259446	0.999921	0.0252987	0.0955677	0.757215	0.999907	-0.0670023	0.67417	0.411602	0.999874
ENSMUSG00000031751	Amfr	7.46541	0.00902584	0.0142881	0.904853	0.999921	0.0499945	0.439013	0.507599	0.999907	0.0409687	0.294927	0.58708	0.999874
ENSMUSG00000035262	Amh	0.62115	-0.291049	0.887175	0.346244	0.999921	-0.313774	1.03695	0.308531	0.999907	-0.0227248	0.00530069	0.941961	0.999874
ENSMUSG00000050947	Amigo1	6.63946	0.0272598	0.156536	0.692366	0.999921	0.0195034	0.0802685	0.776934	0.999907	-0.00775641	0.0127133	0.910226	0.999874
ENSMUSG00000048218	Amigo2	4.56203	-0.0481823	0.200492	0.654324	0.999921	-0.0443722	0.170662	0.679524	0.999907	0.00381013	0.00125647	0.971724	0.999874
ENSMUSG00000032593	Amigo3	0.839075	-0.124257	0.182719	0.669047	0.999921	-0.409965	1.94884	0.162712	0.999907	-0.285708	0.938713	0.332609	0.999874
ENSMUSG00000042225	Ammecr1	1.54555	0.0869867	0.142481	0.705826	0.999921	0.188796	0.681642	0.409022	0.999907	0.101809	0.200358	0.654432	0.999874
ENSMUSG00000041915	Ammecr1l	4.87436	-0.00219363	0.000414447	0.983758	0.999921	-0.0977623	0.822404	0.364478	0.999907	-0.0955687	0.7864	0.375191	0.999874
ENSMUSG00000021278	Amn	2.29406	0.126905	0.487933	0.484851	0.999921	0.165756	0.839474	0.359547	0.999907	0.0388507	0.0467332	0.828849	0.999874
ENSMUSG00000068250	Amn1	3.95725	0.0340525	0.0874989	0.767381	0.999921	0.183045	2.56419	0.109308	0.999907	0.148992	1.70573	0.19154	0.999874
ENSMUSG00000041688	Amot	5.35624	0.0546575	0.31059	0.577318	0.999921	0.0165565	0.0285322	0.865864	0.999907	-0.0381009	0.151481	0.697124	0.999874
ENSMUSG00000013076	Amotl1	4.6467	0.0524551	0.270583	0.602941	0.999921	0.0627578	0.389	0.532826	0.999907	0.0103027	0.0105256	0.918285	0.999874
ENSMUSG00000032531	Amotl2	3.85258	0.077135	0.33212	0.564414	0.999921	0.0191826	0.0205589	0.885987	0.999907	-0.0579524	0.188588	0.664094	0.999874
ENSMUSG00000027889	Ampd2	5.89315	0.0762871	0.694524	0.40463	0.999921	-0.0596426	0.423847	0.515023	0.999907	-0.13593	2.20665	0.137417	0.999874
ENSMUSG00000005686	Ampd3	4.33195	0.0854167	0.518192	0.471614	0.999921	-0.0685515	0.332449	0.564221	0.999907	-0.153968	1.68496	0.194267	0.999874
ENSMUSG00000021314	Amph	8.11557	0.0205031	0.07233	0.787974	0.999921	-0.040463	0.281712	0.595581	0.999907	-0.0609661	0.639741	0.423805	0.999874
ENSMUSG00000032607	Amt	4.64259	-0.0069947	0.00187428	0.965468	0.999921	-0.0117852	0.0053293	0.941804	0.999907	-0.00479045	0.000880711	0.976325	0.999874
ENSMUSG00000074264	Amy1	4.21094	0.433516	4.83257	0.027927	0.999921	0.179889	0.831862	0.361735	0.999907	-0.253627	1.66714	0.196642	0.999874
ENSMUSG00000050022	Amz1	3.73611	-0.13557	1.16368	0.280703	0.999921	-0.16249	1.6769	0.195336	0.999907	-0.0269209	0.0456843	0.830751	0.999874
ENSMUSG00000020610	Amz2	5.56329	0.0569392	0.545495	0.460164	0.999921	0.0980121	1.62474	0.202433	0.999907	0.0410729	0.286464	0.592495	0.999874
ENSMUSG00000014355	Anapc1	6.76217	-0.0307672	0.209401	0.647237	0.999921	-0.0653037	0.944311	0.331172	0.999907	-0.0345365	0.26405	0.607351	0.999874
ENSMUSG00000036977	Anapc10	3.27152	-0.212124	2.89666	0.0887633	0.999921	0.0196836	0.0256494	0.872759	0.999907	0.231808	3.49187	0.0616709	0.999874
ENSMUSG00000025135	Anapc11	5.46364	-0.0529271	0.357712	0.54978	0.999921	0.0618764	0.492496	0.482816	0.999907	0.114804	1.69288	0.193222	0.999874
ENSMUSG00000035048	Anapc13	4.13556	0.0918203	0.626145	0.428773	0.999921	0.202614	3.07805	0.0793556	0.999907	0.110793	0.927068	0.335626	0.999874
ENSMUSG00000030649	Anapc15	4.26965	-0.0173771	0.03316	0.855505	0.999921	0.0842785	0.790331	0.374	0.999907	0.101656	1.14989	0.283573	0.999874
ENSMUSG00000020107	Anapc16	5.49811	0.0554771	0.5779	0.447137	0.999921	0.0486321	0.445691	0.504389	0.999907	-0.00684497	0.00886826	0.924973	0.999874
ENSMUSG00000026965	Anapc2	6.25517	-0.0263314	0.138014	0.710264	0.999921	0.0169467	0.057398	0.810657	0.999907	0.0432781	0.374256	0.540693	0.999874
ENSMUSG00000029176	Anapc4	5.87892	0.0935305	1.44872	0.228734	0.999921	0.085734	1.22006	0.269348	0.999907	-0.00779649	0.0101373	0.919801	0.999874
ENSMUSG00000029472	Anapc5	7.49242	0.0761722	0.689134	0.406459	0.999921	-0.0198667	0.0468742	0.828594	0.999907	-0.0960388	1.09617	0.295109	0.999874
ENSMUSG00000029466	Anapc7	5.10946	-0.0102177	0.0132794	0.908258	0.999921	0.00172162	0.000378557	0.984477	0.999907	0.0119393	0.0182144	0.892643	0.999874
ENSMUSG00000072115	Ang	-0.0251415	-0.399156	1.84305	0.174594	0.999921	0.0427132	0.0231201	0.879145	0.999907	0.441869	2.30865	0.128655	0.999874
ENSMUSG00000021257	Angel1	3.21343	0.172437	2.00175	0.157117	0.999921	0.0416557	0.116177	0.733219	0.999907	-0.130782	1.16733	0.27995	0.999874
ENSMUSG00000026634	Angel2	5.86943	0.137316	3.77492	0.0520264	0.999921	0.0122541	0.0299977	0.862495	0.999907	-0.125062	3.14694	0.0760693	0.999874
ENSMUSG00000022309	Angpt1	2.97662	0.288899	2.37643	0.123179	0.999921	0.28361	2.29587	0.129718	0.999907	-0.00528851	0.000812329	0.977262	0.999874
ENSMUSG00000033544	Angptl1	-0.250838	-0.920816	8.45922	0.00363197	0.581511	-0.711002	5.31571	0.0211339	0.767993	0.209814	0.396983	0.528652	0.999874
ENSMUSG00000004105	Angptl2	0.931819	-0.0547383	0.0372444	0.846968	0.999921	0.433931	2.45933	0.116829	0.999907	0.48867	3.11038	0.0777948	0.999874
ENSMUSG00000002289	Angptl4	0.698066	0.246891	0.914979	0.338797	0.999921	0.0192879	0.00547529	0.941014	0.999907	-0.227603	0.789185	0.374347	0.999874
ENSMUSG00000038742	Angptl6	3.12643	0.0401389	0.0964994	0.756072	0.999921	-0.0540623	0.174668	0.675996	0.999907	-0.0942012	0.533177	0.465274	0.999874
ENSMUSG00000022265	Ank	7.47501	0.006018	0.00652469	0.93562	0.999921	0.0213915	0.0825327	0.773894	0.999907	0.0153735	0.0426447	0.836396	0.999874
ENSMUSG00000031543	Ank1	5.85596	0.0273019	0.141893	0.706407	0.999921	0.0434545	0.360864	0.548027	0.999907	0.0161526	0.0499701	0.823115	0.999874
ENSMUSG00000032826	Ank2	9.79335	0.0387665	0.36383	0.546387	0.999921	-0.0284517	0.195981	0.657985	0.999907	-0.0672182	1.09405	0.295576	0.999874
ENSMUSG00000069601	Ank3	8.84759	-0.00404426	0.00439316	0.947154	0.999921	-0.0528554	0.750463	0.38633	0.999907	-0.0488112	0.640106	0.423672	0.999874
ENSMUSG00000066510	Ankdd1a	0.773628	0.176087	0.175429	0.675331	0.999921	-0.114073	0.0730152	0.786996	0.999907	-0.290161	0.475893	0.490288	0.999874
ENSMUSG00000074771	Ankef1	-0.123441	0.408003	1.25112	0.263339	0.999921	0.602394	2.8119	0.0935674	0.999907	0.19439	0.310413	0.577427	0.999874
ENSMUSG00000047773	Ankfn1	0.0922104	0.628078	4.95572	0.0260045	0.999921	0.745025	7.19011	0.00733065	0.447335	0.116947	0.200813	0.654065	0.999874
ENSMUSG00000020790	Ankfy1	6.14452	-0.0316044	0.219644	0.639311	0.999921	0.00489811	0.00529994	0.941965	0.999907	0.0365025	0.294196	0.587544	0.999874
ENSMUSG00000024483	Ankhd1	5.91089	0.00478982	0.00340866	0.953443	0.999921	-0.0185183	0.0510357	0.821271	0.999907	-0.0233082	0.0809216	0.776052	0.999874
ENSMUSG00000040351	Ankib1	6.01051	-0.0668357	0.648186	0.420762	0.999921	0.052813	0.407049	0.523471	0.999907	0.119649	2.08592	0.148662	0.999874
ENSMUSG00000029501	Ankle2	5.33942	-0.055089	0.514993	0.472985	0.999921	-0.034393	0.201804	0.653269	0.999907	0.020696	0.0729206	0.787131	0.999874
ENSMUSG00000034212	Ankmy1	1.05535	-0.271104	0.847021	0.357397	0.999921	0.118712	0.168564	0.681391	0.999907	0.389816	1.77739	0.18247	0.999874
ENSMUSG00000036188	Ankmy2	5.64784	0.0198667	0.0625868	0.802453	0.999921	0.0085558	0.0116362	0.914098	0.999907	-0.0113109	0.0203743	0.886497	0.999874
ENSMUSG00000021661	Ankra2	5.00172	0.029183	0.107628	0.742861	0.999921	0.119435	1.8174	0.177623	0.999907	0.0902524	1.04079	0.307638	0.999874
ENSMUSG00000031508	Ankrd10	6.17646	0.115479	0.482005	0.487516	0.999921	-0.112427	0.456424	0.4993	0.999907	-0.227906	1.87583	0.170808	0.999874
ENSMUSG00000035569	Ankrd11	8.05778	0.0136204	0.0250409	0.874265	0.999921	-0.102664	1.42201	0.233072	0.999907	-0.116285	1.82465	0.176761	0.999874
ENSMUSG00000034647	Ankrd12	6.86208	-0.0797473	1.23734	0.265984	0.999921	-0.0232486	0.105469	0.745363	0.999907	0.0564987	0.622042	0.430289	0.999874
ENSMUSG00000041870	Ankrd13a	5.24681	0.0699788	0.729749	0.392964	0.999921	-0.0209267	0.065202	0.798455	0.999907	-0.0909055	1.23636	0.266175	0.999874
ENSMUSG00000037907	Ankrd13b	6.20611	0.0968503	0.571531	0.449651	0.999921	-0.0396539	0.0957629	0.756975	0.999907	-0.136504	1.13587	0.286526	0.999874
ENSMUSG00000039988	Ankrd13c	6.53107	-0.0383205	0.234441	0.628251	0.999921	0.00253447	0.00102817	0.97442	0.999907	0.0408549	0.267063	0.605309	0.999874
ENSMUSG00000005986	Ankrd13d	5.67139	0.108545	0.553438	0.456916	0.999921	-0.0388998	0.0710354	0.789835	0.999907	-0.147444	1.02179	0.312094	0.999874
ENSMUSG00000047909	Ankrd16	5.1072	0.13162	0.411517	0.521201	0.999921	-0.13228	0.414985	0.51945	0.999907	-0.263901	1.65232	0.198643	0.999874
ENSMUSG00000055204	Ankrd17	7.4204	-0.0052666	0.00587421	0.938907	0.999921	0.0160757	0.0548115	0.814893	0.999907	0.0213423	0.0966339	0.755907	0.999874
ENSMUSG00000054708	Ankrd24	5.30611	0.218292	1.70463	0.191683	0.999921	0.0658201	0.15498	0.693821	0.999907	-0.152472	0.833796	0.361177	0.999874
ENSMUSG00000007827	Ankrd26	4.63993	0.0305372	0.124029	0.724705	0.999921	0.0411697	0.226724	0.633964	0.999907	0.0106326	0.0151799	0.901943	0.999874
ENSMUSG00000034867	Ankrd27	5.42989	0.141905	1.91435	0.166481	0.999921	-0.021143	0.0424024	0.836855	0.999907	-0.163048	2.53284	0.111499	0.999874
ENSMUSG00000014496	Ankrd28	6.36034	0.0130885	0.0214186	0.883644	0.999921	-0.0233309	0.0681125	0.794105	0.999907	-0.0364194	0.166083	0.683617	0.999874
ENSMUSG00000057766	Ankrd29	4.68312	-0.164973	3.02752	0.081863	0.999921	-0.147677	2.43856	0.118385	0.999907	0.0172956	0.0331727	0.855478	0.999874
ENSMUSG00000022237	Ankrd33b	6.52123	0.00781042	0.0110624	0.916235	0.999921	0.0215477	0.0843847	0.771441	0.999907	0.0137373	0.0343268	0.853013	0.999874
ENSMUSG00000049097	Ankrd34a	5.49473	0.0572842	0.459421	0.497895	0.999921	0.028945	0.117521	0.731738	0.999907	-0.0283392	0.113032	0.736718	0.999874
ENSMUSG00000045034	Ankrd34b	4.60699	-0.0854637	0.62846	0.427921	0.999921	0.124855	1.35898	0.243713	0.999907	0.210319	3.84314	0.0499498	0.999874
ENSMUSG00000047606	Ankrd34c	1.53103	0.0647655	0.0720235	0.788413	0.999921	0.16261	0.459635	0.497795	0.999907	0.097844	0.167757	0.682113	0.999874
ENSMUSG00000038354	Ankrd35	3.70394	0.230309	2.54751	0.110468	0.999921	0.000635001	1.92456e-05	0.9965	0.999907	-0.229674	2.54626	0.110556	0.999874
ENSMUSG00000050914	Ankrd37	1.70642	0.167955	0.9884	0.320134	0.999921	0.238039	2.02587	0.15464	0.999907	0.0700832	0.180932	0.670574	0.999874
ENSMUSG00000079610	Ankrd39	2.42794	0.0140696	0.00563776	0.940147	0.999921	-0.0133849	0.00512139	0.942949	0.999907	-0.0274545	0.0215882	0.883188	0.999874
ENSMUSG00000020864	Ankrd40	6.66878	0.0784515	0.964364	0.32609	0.999921	0.053179	0.443549	0.505415	0.999907	-0.0252725	0.100391	0.751361	0.999874
ENSMUSG00000041343	Ankrd42	3.99659	0.172766	2.5799	0.108229	0.999921	0.153792	2.05219	0.151988	0.999907	-0.0189732	0.0317116	0.858662	0.999874
ENSMUSG00000052331	Ankrd44	3.50236	0.249398	5.0246	0.0249897	0.999921	0.231991	4.36932	0.0365916	0.966388	-0.017407	0.0253015	0.873618	0.999874
ENSMUSG00000044835	Ankrd45	5.6091	0.159782	3.62101	0.0570543	0.999921	0.0971593	1.33937	0.247145	0.999907	-0.0626228	0.560592	0.454022	0.999874
ENSMUSG00000048307	Ankrd46	7.85819	-0.0171855	0.0442952	0.833305	0.999921	0.0287008	0.123662	0.725097	0.999907	0.0458863	0.316093	0.573965	0.999874
ENSMUSG00000031931	Ankrd49	3.45666	-0.0213345	0.0361458	0.849215	0.999921	-0.0193466	0.0299314	0.862646	0.999907	0.00198787	0.000315892	0.98582	0.999874
ENSMUSG00000044864	Ankrd50	5.38984	-0.0456261	0.300084	0.58383	0.999921	0.112219	1.83415	0.175639	0.999907	0.157845	3.62427	0.0569424	0.999874
ENSMUSG00000014498	Ankrd52	6.26115	-0.013131	0.0184283	0.892018	0.999921	-0.0134719	0.0194251	0.889155	0.999907	-0.000340924	1.24406e-05	0.997186	0.999874
ENSMUSG00000033055	Ankrd54	3.6566	-0.100676	0.597834	0.439406	0.999921	-0.0277621	0.0459046	0.830349	0.999907	0.0729139	0.31486	0.574713	0.999874
ENSMUSG00000049985	Ankrd55	1.84141	-0.0675896	0.119917	0.729125	0.999921	-0.0517411	0.0709023	0.790028	0.999907	0.0158485	0.00661603	0.935172	0.999874
ENSMUSG00000040183	Ankrd6	5.24195	0.0632466	0.487757	0.484929	0.999921	-0.0425035	0.219947	0.63908	0.999907	-0.10575	1.36641	0.242429	0.999874
ENSMUSG00000029607	Ankrd61	0.707534	0.0295753	0.00808861	0.928337	0.999921	0.116187	0.126497	0.722092	0.999907	0.086612	0.0705252	0.790574	0.999874
ENSMUSG00000078137	Ankrd63	4.33171	-0.115724	1.71608	0.190198	0.999921	-0.112515	1.63277	0.20132	0.999907	0.00320926	0.00131735	0.971047	0.999874
ENSMUSG00000037904	Ankrd9	3.03699	0.124638	0.694736	0.404558	0.999921	0.0687881	0.211913	0.645272	0.999907	-0.0558498	0.141206	0.707085	0.999874
ENSMUSG00000024219	Anks1	5.29012	-0.0160005	0.0189389	0.890542	0.999921	0.0152413	0.0172327	0.895559	0.999907	0.0312419	0.0724118	0.787857	0.999874
ENSMUSG00000058589	Anks1b	8.54452	-0.0310834	0.181032	0.670488	0.999921	-0.0184551	0.0638509	0.80051	0.999907	0.0126283	0.029895	0.862729	0.999874
ENSMUSG00000022515	Anks3	5.63761	0.0675614	0.146929	0.701487	0.999921	-0.103214	0.342617	0.558322	0.999907	-0.170775	0.938306	0.332714	0.999874
ENSMUSG00000066191	Anks6	3.97429	0.0525046	0.0887603	0.765759	0.999921	-0.0975939	0.306052	0.580113	0.999907	-0.150098	0.725117	0.39447	0.999874
ENSMUSG00000074591	Ankub1	1.66685	-0.138214	0.471357	0.492363	0.999921	0.230703	1.37718	0.240583	0.999907	0.368917	3.47354	0.0623578	0.999874
ENSMUSG00000026199	Ankzf1	4.77187	0.0340729	0.0411386	0.839271	0.999921	-0.135643	0.650813	0.419822	0.999907	-0.169716	1.01956	0.312622	0.999874
ENSMUSG00000036777	Anln	5.04989	0.0356836	0.0490608	0.824706	0.999921	-0.0675231	0.175547	0.675228	0.999907	-0.103207	0.410436	0.521748	0.999874
ENSMUSG00000031075	Ano1	0.697356	0.611717	3.32191	0.0683622	0.999921	0.485323	2.0875	0.148509	0.999907	-0.126393	0.149222	0.69928	0.999874
ENSMUSG00000037949	Ano10	3.94577	-0.110173	1.2516	0.263247	0.999921	-0.0429593	0.192721	0.660662	0.999907	0.067214	0.467891	0.493959	0.999874
ENSMUSG00000038115	Ano2	2.02793	0.392369	3.729	0.0534753	0.999921	0.143852	0.4949	0.48175	0.999907	-0.248516	1.52868	0.21631	0.999874
ENSMUSG00000074968	Ano3	7.38081	0.00453766	0.00251194	0.960027	0.999921	-0.0297028	0.107664	0.742819	0.999907	-0.0342405	0.143105	0.705213	0.999874
ENSMUSG00000035189	Ano4	4.57114	0.0977815	0.771038	0.379896	0.999921	0.133255	1.43856	0.230373	0.999907	0.0354732	0.102561	0.748777	0.999874
ENSMUSG00000055489	Ano5	1.61062	0.0870359	0.162446	0.686914	0.999921	-0.149943	0.474843	0.490767	0.999907	-0.236979	1.19745	0.273832	0.999874
ENSMUSG00000064210	Ano6	4.71499	0.205862	3.16895	0.0750506	0.999921	0.112458	0.945443	0.330882	0.999907	-0.0934047	0.658111	0.417228	0.999874
ENSMUSG00000034863	Ano8	6.18651	0.022601	0.0415055	0.838565	0.999921	-0.0515326	0.215787	0.642269	0.999907	-0.0741336	0.446824	0.503847	0.999874
ENSMUSG00000032249	Anp32a	7.89411	-0.0130118	0.0217542	0.882743	0.999921	0.0740338	0.704955	0.401124	0.999907	0.0870456	0.974572	0.323542	0.999874
ENSMUSG00000028333	Anp32b	5.93039	0.0195465	0.0434078	0.834959	0.999921	0.0690642	0.54346	0.461002	0.999907	0.0495177	0.279699	0.596899	0.999874
ENSMUSG00000015749	Anp32e	6.97431	-0.0992061	1.23575	0.266291	0.999921	0.0809101	0.824796	0.363782	0.999907	0.180116	4.08114	0.0433644	0.999874
ENSMUSG00000039062	Anpep	0.384121	0.225979	0.688012	0.406841	0.999921	0.631732	5.76304	0.0163668	0.674791	0.405753	2.47822	0.115433	0.999874
ENSMUSG00000057411	Antkmt	4.62636	0.0374337	0.0900388	0.764128	0.999921	0.157417	1.60261	0.205534	0.999907	0.119984	0.933143	0.334048	0.999874
ENSMUSG00000033420	Antxr1	3.77767	0.107344	0.738671	0.390087	0.999921	0.125566	1.01649	0.313353	0.999907	0.0182223	0.0215927	0.883176	0.999874
ENSMUSG00000029338	Antxr2	1.04397	0.0245367	0.0103032	0.91915	0.999921	0.0730466	0.0924804	0.761047	0.999907	0.0485099	0.0409962	0.839545	0.999874
ENSMUSG00000024659	Anxa1	-0.0509573	-0.0864258	0.0677024	0.794712	0.999921	0.711611	5.19198	0.0226914	0.798732	0.798036	6.4695	0.0109742	0.891775
ENSMUSG00000021866	Anxa11	4.398	0.147083	0.793311	0.373101	0.999921	-0.139243	0.707589	0.400245	0.999907	-0.286325	3.00042	0.0832431	0.999874
ENSMUSG00000032231	Anxa2	2.31391	0.185032	1.0417	0.307425	0.999921	0.934399	28.2747	1.05263e-07	0.000154747	0.749367	18.6438	1.57561e-05	0.0195994
ENSMUSG00000029484	Anxa3	2.96951	-0.00350479	0.0006814	0.979175	0.999921	0.140051	1.11025	0.292028	0.999907	0.143556	1.16846	0.279718	0.999874
ENSMUSG00000029994	Anxa4	1.7588	0.0458455	0.0505219	0.822158	0.999921	0.509912	6.57455	0.0103447	0.548472	0.464067	5.49198	0.0191039	0.999874
ENSMUSG00000027712	Anxa5	5.27459	0.120862	1.3826	0.239658	0.999921	0.29318	8.18984	0.00421256	0.353612	0.172318	2.84624	0.091588	0.999874
ENSMUSG00000018340	Anxa6	6.64913	0.0572634	0.67072	0.412801	0.999921	0.0123142	0.0310384	0.860155	0.999907	-0.0449492	0.414451	0.519719	0.999874
ENSMUSG00000021814	Anxa7	6.5447	0.0641171	0.564455	0.452471	0.999921	0.0984302	1.33275	0.248316	0.999907	0.0343132	0.162275	0.687071	0.999874
ENSMUSG00000015702	Anxa9	0.628144	0.0477507	0.0195492	0.888803	0.999921	0.129036	0.144585	0.703765	0.999907	0.0812854	0.0576596	0.810234	0.999874
ENSMUSG00000078651	Aoc2	2.20327	-0.0348414	0.0213368	0.883865	0.999921	-0.198992	0.692403	0.405348	0.999907	-0.16415	0.470633	0.492696	0.999874
ENSMUSG00000021458	Aopep	4.99345	-0.0207581	0.021436	0.883597	0.999921	-0.158304	1.24466	0.264574	0.999907	-0.137546	0.93963	0.332373	0.999874
ENSMUSG00000063558	Aox1	3.14142	0.0145665	0.00475786	0.945008	0.999921	0.149489	0.504753	0.477419	0.999907	0.134923	0.4117	0.521108	0.999874
ENSMUSG00000064294	Aox3	0.748394	0.253027	1.27086	0.259606	0.999921	0.487117	4.95438	0.0260246	0.833354	0.23409	1.20338	0.272648	0.999874
ENSMUSG00000038242	Aox4	0.0664159	0.339578	1.00596	0.315874	0.999921	0.0506688	0.0218129	0.882586	0.999907	-0.288909	0.740531	0.389491	0.999874
ENSMUSG00000074238	Ap1ar	6.50682	-0.0198175	0.0875898	0.767264	0.999921	-0.0223367	0.111527	0.738412	0.999907	-0.0025192	0.0014186	0.969955	0.999874
ENSMUSG00000009090	Ap1b1	7.40009	0.0694768	1.12281	0.289315	0.999921	0.0177629	0.0734238	0.786415	0.999907	-0.0517139	0.623384	0.429793	0.999874
ENSMUSG00000031731	Ap1g1	6.97114	-0.0408067	0.335763	0.562285	0.999921	0.0348671	0.245899	0.619978	0.999907	0.0756738	1.15772	0.281939	0.999874
ENSMUSG00000040701	Ap1g2	3.09592	0.325277	1.21862	0.269632	0.999921	0.00308238	0.000109221	0.991662	0.999907	-0.322195	1.19824	0.273674	0.999874
ENSMUSG00000003033	Ap1m1	5.85642	-0.0206832	0.0754146	0.78361	0.999921	-0.0295428	0.154262	0.694495	0.999907	-0.00885962	0.0138734	0.906238	0.999874
ENSMUSG00000003309	Ap1m2	0.0718769	0.500883	2.72368	0.0988701	0.999921	0.340297	1.24186	0.265113	0.999907	-0.160587	0.299423	0.584244	0.999874
ENSMUSG00000004849	Ap1s1	7.51545	-0.0406269	0.257747	0.611672	0.999921	0.00786864	0.00968175	0.921618	0.999907	0.0484956	0.367653	0.544287	0.999874
ENSMUSG00000031367	Ap1s2	5.11077	0.046014	0.272592	0.601599	0.999921	0.0851265	0.937956	0.332804	0.999907	0.0391125	0.198757	0.655726	0.999874
ENSMUSG00000054702	Ap1s3	0.994333	0.202068	0.61259	0.433814	0.999921	0.232121	0.8158	0.366411	0.999907	0.0300534	0.0140137	0.905767	0.999874
ENSMUSG00000060279	Ap2a1	7.51779	0.00846889	0.0129479	0.909405	0.999921	-0.0184355	0.0613941	0.804306	0.999907	-0.0269043	0.130806	0.717598	0.999874
ENSMUSG00000002957	Ap2a2	8.03418	-0.107507	2.56017	0.109587	0.999921	-0.116858	3.02697	0.081891	0.999907	-0.0093515	0.0193693	0.889313	0.999874
ENSMUSG00000035152	Ap2b1	8.803	-0.0406205	0.292569	0.588579	0.999921	-0.00115177	0.000235361	0.98776	0.999907	0.0394688	0.276343	0.599108	0.999874
ENSMUSG00000022841	Ap2m1	8.707	-0.0262716	0.102324	0.749058	0.999921	-0.000324171	1.55866e-05	0.99685	0.999907	0.0259475	0.0998569	0.752001	0.999874
ENSMUSG00000008036	Ap2s1	6.75029	0.0569894	0.586504	0.443774	0.999921	0.125631	2.85832	0.0909022	0.999907	0.068642	0.85501	0.355139	0.999874
ENSMUSG00000021686	Ap3b1	5.90678	0.0543129	0.487368	0.485104	0.999921	-0.0377401	0.235152	0.62773	0.999907	-0.0920531	1.40279	0.236258	0.999874
ENSMUSG00000062444	Ap3b2	7.59336	0.0742835	1.20743	0.271841	0.999921	0.0103118	0.0232725	0.878751	0.999907	-0.0639717	0.896928	0.343607	0.999874
ENSMUSG00000020198	Ap3d1	7.45924	0.0383765	0.211912	0.645273	0.999921	0.00120326	0.000208422	0.988481	0.999907	-0.0371732	0.199042	0.655496	0.999874
ENSMUSG00000021824	Ap3m1	5.83408	-0.017805	0.0646175	0.799341	0.999921	0.0565179	0.655615	0.418112	0.999907	0.0743228	1.13396	0.286931	0.999874
ENSMUSG00000031539	Ap3m2	7.24211	0.0272685	0.1202	0.728818	0.999921	0.0842435	1.14913	0.283732	0.999907	0.056975	0.526044	0.468275	0.999874
ENSMUSG00000024480	Ap3s1	5.87001	-0.038332	0.168258	0.681665	0.999921	-0.0578566	0.383777	0.535589	0.999907	-0.0195246	0.0436909	0.83443	0.999874
ENSMUSG00000063801	Ap3s2	6.31284	0.0756831	1.1363	0.286436	0.999921	0.105654	2.22155	0.136096	0.999907	0.0299706	0.179394	0.671894	0.999874
ENSMUSG00000001998	Ap4e1	4.36779	0.0247863	0.0238723	0.87721	0.999921	-0.10718	0.445755	0.504358	0.999907	-0.131967	0.676405	0.410827	0.999874
ENSMUSG00000019518	Ap4m1	4.50031	0.0324588	0.103264	0.747947	0.999921	-0.113997	1.26822	0.260101	0.999907	-0.146456	2.09922	0.147374	0.999874
ENSMUSG00000020955	Ap4s1	5.08632	0.0102209	0.0148325	0.903066	0.999921	0.0540287	0.417038	0.518419	0.999907	0.0438078	0.274711	0.600189	0.999874
ENSMUSG00000049562	Ap5b1	1.82311	-0.0739159	0.206347	0.649646	0.999921	-0.234551	2.04963	0.152244	0.999907	-0.160635	0.954249	0.32864	0.999874
ENSMUSG00000036291	Ap5m1	5.14362	0.0193422	0.0607278	0.805349	0.999921	-0.0248774	0.100632	0.751073	0.999907	-0.0442196	0.31876	0.572354	0.999874
ENSMUSG00000068264	Ap5s1	3.67023	-0.0456351	0.156079	0.692792	0.999921	-0.066919	0.337055	0.561534	0.999907	-0.0212838	0.0340168	0.853671	0.999874
ENSMUSG00000039623	Ap5z1	4.47616	0.0967812	0.361413	0.547723	0.999921	-0.0973723	0.364893	0.545801	0.999907	-0.194154	1.45395	0.227895	0.999874
ENSMUSG00000019979	Apaf1	4.62121	-0.0262997	0.0473694	0.827706	0.999921	0.00207124	0.000294868	0.9863	0.999907	0.0283709	0.0553203	0.814051	0.999874
ENSMUSG00000024897	Apba1	7.88572	0.0346923	0.211149	0.645868	0.999921	0.0484517	0.412182	0.520864	0.999907	0.0137594	0.0332613	0.855287	0.999874
ENSMUSG00000030519	Apba2	7.88867	0.0480031	0.571755	0.449562	0.999921	0.0653118	1.05966	0.303292	0.999907	0.0173086	0.0745032	0.78489	0.999874
ENSMUSG00000004931	Apba3	3.91628	-0.033237	0.0780111	0.780011	0.999921	-0.207509	3.02026	0.0822304	0.999907	-0.174272	2.12835	0.144596	0.999874
ENSMUSG00000037032	Apbb1	8.50558	0.00233895	0.000852923	0.976701	0.999921	0.00273922	0.00117028	0.97271	0.999907	0.000400262	2.4991e-05	0.996011	0.999874
ENSMUSG00000026786	Apbb1ip	2.2532	0.292823	2.92078	0.0874455	0.999921	0.216256	1.59272	0.206938	0.999907	-0.0765671	0.20605	0.649881	0.999874
ENSMUSG00000029207	Apbb2	5.57919	0.0168879	0.0479549	0.826661	0.999921	0.05113	0.441728	0.50629	0.999907	0.034242	0.198496	0.655938	0.999874
ENSMUSG00000117679	Apbb3	5.32731	-0.0536102	0.147572	0.700866	0.999921	-0.0958994	0.472491	0.491843	0.999907	-0.0422891	0.0918351	0.761857	0.999874
ENSMUSG00000005871	Apc	8.72743	-0.050616	0.560619	0.454011	0.999921	-0.11919	3.10797	0.0779101	0.999907	-0.0685738	1.02874	0.310454	0.999874
ENSMUSG00000020135	Apc2	7.23276	0.0227629	0.0707732	0.790214	0.999921	0.004285	0.00250973	0.960045	0.999907	-0.0184779	0.0466933	0.828921	0.999874
ENSMUSG00000071847	Apcdd1	4.07083	-0.0195712	0.0416884	0.838215	0.999921	0.00233474	0.000598137	0.980488	0.999907	0.0219059	0.0526622	0.818494	0.999874
ENSMUSG00000032590	Apeh	3.93639	0.0257594	0.0608721	0.805123	0.999921	0.133307	1.65335	0.198503	0.999907	0.107548	1.08039	0.29861	0.999874
ENSMUSG00000035960	Apex1	5.07962	0.0839134	0.555472	0.45609	0.999921	0.0824529	0.537355	0.463531	0.999907	-0.00146044	0.000169211	0.989621	0.999874
ENSMUSG00000025269	Apex2	2.856	0.0255621	0.0186832	0.891279	0.999921	-0.172033	0.840532	0.359245	0.999907	-0.197595	1.11145	0.291767	0.999874
ENSMUSG00000015750	Aph1a	4.93223	-0.023609	0.0668104	0.796039	0.999921	-0.0222311	0.0594791	0.807321	0.999907	0.00137791	0.000228483	0.98794	0.999874
ENSMUSG00000032375	Aph1b	5.1901	-0.0866447	0.566114	0.451807	0.999921	0.00306814	0.000713052	0.978697	0.999907	0.0897129	0.608441	0.435375	0.999874
ENSMUSG00000053040	Aph1c	3.40261	-0.0582131	0.26506	0.606665	0.999921	-0.10063	0.794551	0.372728	0.999907	-0.0424172	0.140641	0.707644	0.999874
ENSMUSG00000027193	Api5	6.60972	-0.0536913	0.445659	0.504404	0.999921	-0.038888	0.234202	0.628425	0.999907	0.0148033	0.0339139	0.85389	0.999874
ENSMUSG00000010911	Apip	3.18388	-0.0276504	0.0501217	0.822852	0.999921	-0.114017	0.851181	0.356218	0.999907	-0.0863665	0.487975	0.484832	0.999874
ENSMUSG00000030051	Aplf	2.64746	0.102717	0.64875	0.42056	0.999921	0.0469268	0.135649	0.712645	0.999907	-0.0557904	0.195021	0.65877	0.999874
ENSMUSG00000037010	Apln	4.39381	0.0238372	0.0447332	0.832495	0.999921	0.253787	5.14293	0.0233412	0.808084	0.22995	4.234	0.039622	0.999874
ENSMUSG00000006651	Aplp1	10.0721	0.00499486	0.0040606	0.949191	0.999921	0.0120032	0.0234534	0.878284	0.999907	0.00700836	0.00799587	0.928748	0.999874
ENSMUSG00000031996	Aplp2	9.02987	0.0007706	0.000126129	0.991039	0.999921	0.0153519	0.0500809	0.822923	0.999907	0.0145813	0.0451855	0.831663	0.999874
ENSMUSG00000033096	Apmap	5.62419	-0.00819856	0.00762168	0.930431	0.999921	0.0587897	0.393479	0.530476	0.999907	0.0669883	0.511135	0.474648	0.999874
ENSMUSG00000040613	Apobec1	0.602389	-0.0267793	0.0113687	0.915087	0.999921	0.0601161	0.058674	0.808604	0.999907	0.0868954	0.122442	0.726401	0.999874
ENSMUSG00000009585	Apobec3	1.26792	-0.152155	0.445979	0.504251	0.999921	0.141412	0.401591	0.526269	0.999907	0.293567	1.70259	0.19195	0.999874
ENSMUSG00000042759	Apobr	0.217102	-0.00254917	8.0627e-05	0.992836	0.999921	-0.236876	0.676588	0.410764	0.999907	-0.234327	0.663329	0.415387	0.999874
ENSMUSG00000040564	Apoc1	0.0474578	0.216786	0.447987	0.503292	0.999921	0.392242	1.51002	0.219137	0.999907	0.175456	0.312925	0.575891	0.999874
ENSMUSG00000022548	Apod	6.90948	0.162815	1.83647	0.175366	0.999921	0.382252	10.1218	0.00146527	0.18021	0.219437	3.34716	0.0673209	0.999874
ENSMUSG00000002985	Apoe	10.5675	-0.0328897	0.132988	0.715353	0.999921	0.0837302	0.861977	0.353186	0.999907	0.11662	1.67191	0.196003	0.999874
ENSMUSG00000000049	Apoh	1.34612	-0.0645914	0.046533	0.82921	0.999921	-0.0491504	0.0271097	0.869219	0.999907	0.0154409	0.00266848	0.958802	0.999874
ENSMUSG00000056656	Apol8	2.82255	0.0716592	0.275474	0.599683	0.999921	0.139945	1.06537	0.301995	0.999907	0.0682854	0.256183	0.612755	0.999874
ENSMUSG00000090698	Apold1	0.889938	0.308157	1.36218	0.24316	0.999921	0.268984	1.0416	0.307451	0.999907	-0.0391728	0.0229287	0.879643	0.999874
ENSMUSG00000079508	Apoo	4.81826	-0.0266613	0.0710537	0.789809	0.999921	0.0519662	0.271853	0.602092	0.999907	0.0786275	0.622215	0.430225	0.999874
ENSMUSG00000025525	Apool	1.65394	0.0811113	0.202345	0.652835	0.999921	0.0769135	0.183576	0.668318	0.999907	-0.00419787	0.000554515	0.981213	0.999874
ENSMUSG00000022892	App	10.3748	-0.13037	3.11075	0.0777771	0.999921	-0.0518871	0.493028	0.48258	0.999907	0.0784828	1.12767	0.288272	0.999874
ENSMUSG00000018481	Appbp2	6.8841	-0.0429915	0.303023	0.581994	0.999921	0.0429033	0.302644	0.58223	0.999907	0.0858949	1.21248	0.270841	0.999874
ENSMUSG00000040760	Appl1	7.01279	-0.00132485	0.00038068	0.984433	0.999921	0.00283078	0.00174084	0.966719	0.999907	0.00415563	0.00375341	0.951148	0.999874
ENSMUSG00000020263	Appl2	6.81422	0.047858	0.154687	0.694096	0.999921	-0.0776997	0.407569	0.523206	0.999907	-0.125558	1.06464	0.302159	0.999874
ENSMUSG00000006589	Aprt	4.38027	-0.127873	1.43314	0.231253	0.999921	-0.0530492	0.248702	0.617991	0.999907	0.0748241	0.491688	0.483175	0.999874
ENSMUSG00000028411	Aptx	4.89403	0.00893139	0.0125235	0.910896	0.999921	0.0252192	0.100482	0.751252	0.999907	0.0162878	0.0420028	0.837614	0.999874
ENSMUSG00000042797	Aqp11	4.82928	-0.00876643	0.00821915	0.927763	0.999921	-0.0711139	0.541053	0.461997	0.999907	-0.0623475	0.416034	0.518923	0.999874
ENSMUSG00000024411	Aqp4	7.41644	0.118381	1.21838	0.269678	0.999921	0.135787	1.60376	0.205371	0.999907	0.0174067	0.0263909	0.870949	0.999874
ENSMUSG00000032204	Aqp9	0.689052	0.170881	0.584287	0.444637	0.999921	-0.0218107	0.00932387	0.923076	0.999907	-0.192692	0.75267	0.385632	0.999874
ENSMUSG00000040383	Aqr	5.4639	-0.0958675	1.01917	0.312716	0.999921	-0.0232603	0.0602924	0.806034	0.999907	0.0726073	0.585864	0.444023	0.999874
ENSMUSG00000046532	Ar	5.23123	0.0128742	0.0195492	0.888803	0.999921	-0.00151122	0.000269967	0.986891	0.999907	-0.0143854	0.024499	0.875622	0.999874
ENSMUSG00000001127	Araf	7.22935	-0.00616229	0.00609734	0.93776	0.999921	0.0539024	0.467351	0.494208	0.999907	0.0600647	0.580456	0.446134	0.999874
ENSMUSG00000032812	Arap1	3.81816	0.0810946	0.43653	0.508802	0.999921	-0.0895647	0.529141	0.466968	0.999907	-0.170659	1.9329	0.164442	0.999874
ENSMUSG00000037999	Arap2	6.75363	0.0790674	0.979113	0.322418	0.999921	0.0381817	0.228459	0.632669	0.999907	-0.0408857	0.262499	0.608409	0.999874
ENSMUSG00000024451	Arap3	2.66302	-0.070579	0.168368	0.681566	0.999921	-0.164878	0.917521	0.338127	0.999907	-0.0942985	0.299	0.58451	0.999874
ENSMUSG00000022602	Arc	6.51694	0.217079	0.786982	0.375014	0.999921	-0.323021	1.73868	0.187306	0.999907	-0.5401	4.84558	0.027717	0.999874
ENSMUSG00000032096	Arcn1	7.02298	0.0611212	0.557898	0.455109	0.999921	0.0838108	1.05034	0.305428	0.999907	0.0226896	0.0770951	0.781273	0.999874
ENSMUSG00000042350	Arel1	7.23981	0.0365251	0.291967	0.588963	0.999921	0.0208323	0.0950785	0.757818	0.999907	-0.0156928	0.0540139	0.81622	0.999874
ENSMUSG00000048076	Arf1	8.69232	-0.0685546	0.93644	0.333195	0.999921	-0.00221609	0.000979489	0.975033	0.999907	0.0663386	0.877363	0.348925	0.999874
ENSMUSG00000062421	Arf2	5.38172	0.0631952	0.420958	0.51646	0.999921	0.131404	1.82793	0.176372	0.999907	0.0682087	0.494199	0.48206	0.999874
ENSMUSG00000051853	Arf3	10.2384	-0.122608	3.23243	0.0721937	0.999921	-0.13921	4.16728	0.0412118	0.999907	-0.0166023	0.0592785	0.80764	0.999874
ENSMUSG00000021877	Arf4	6.36568	-0.131888	3.86466	0.049313	0.999921	-0.0633989	0.897766	0.343381	0.999907	0.0684887	1.04338	0.307036	0.999874
ENSMUSG00000020440	Arf5	6.61862	0.0252549	0.122867	0.725945	0.999921	0.0869418	1.46096	0.226777	0.999907	0.0616869	0.736441	0.390803	0.999874
ENSMUSG00000044147	Arf6	4.88907	-0.102405	1.36147	0.243283	0.999921	0.0577321	0.438663	0.507769	0.999907	0.160137	3.35739	0.0669039	0.999874
ENSMUSG00000027575	Arfgap1	6.54006	0.045612	0.341525	0.558951	0.999921	0.0057718	0.00547319	0.941025	0.999907	-0.0398402	0.261183	0.609308	0.999874
ENSMUSG00000027255	Arfgap2	6.11187	-0.00542551	0.00538508	0.941501	0.999921	-0.0598799	0.656353	0.41785	0.999907	-0.0544544	0.543067	0.461164	0.999874
ENSMUSG00000054277	Arfgap3	4.11461	-0.0586918	0.364459	0.54604	0.999921	-0.0785949	0.65625	0.417887	0.999907	-0.0199031	0.0419543	0.837707	0.999874
ENSMUSG00000067851	Arfgef1	7.0448	0.0114477	0.0236489	0.877782	0.999921	-0.0106572	0.0205124	0.886115	0.999907	-0.0221049	0.0883064	0.766341	0.999874
ENSMUSG00000074582	Arfgef2	6.40967	0.0525809	0.552265	0.457394	0.999921	-0.0074293	0.0110298	0.916358	0.999907	-0.0600102	0.721312	0.395714	0.999874
ENSMUSG00000019852	Arfgef3	7.65804	0.083191	1.44545	0.22926	0.999921	-0.00352289	0.00259187	0.959397	0.999907	-0.0867139	1.57247	0.209849	0.999874
ENSMUSG00000074513	Arfip1	0.55948	-0.496113	3.15961	0.0754811	0.999921	-0.222997	0.668481	0.413582	0.999907	0.273116	0.943627	0.331347	0.999874
ENSMUSG00000030881	Arfip2	6.5271	-0.0678113	0.900813	0.342564	0.999921	-0.0266304	0.139389	0.708889	0.999907	0.0411809	0.332845	0.563989	0.999874
ENSMUSG00000038671	Arfrp1	4.80414	0.0791424	0.566282	0.45174	0.999921	-0.0725469	0.474246	0.49104	0.999907	-0.151689	2.08214	0.149031	0.999874
ENSMUSG00000021125	Arg2	1.15123	0.0452798	0.0202358	0.88688	0.999921	0.169302	0.285741	0.592963	0.999907	0.124022	0.154086	0.694661	0.999874
ENSMUSG00000040459	Arglu1	7.42558	0.0578659	0.102927	0.748344	0.999921	-0.0889749	0.243287	0.621842	0.999907	-0.146841	0.662585	0.415649	0.999874
ENSMUSG00000027247	Arhgap1	5.81157	-0.0663847	0.733577	0.391726	0.999921	-0.00245841	0.00101156	0.974628	0.999907	0.0639262	0.682674	0.408667	0.999874
ENSMUSG00000037148	Arhgap10	2.93771	-0.0352566	0.0595382	0.807227	0.999921	0.108696	0.57626	0.447782	0.999907	0.143953	1.00993	0.31492	0.999874
ENSMUSG00000041219	Arhgap11a	1.98427	-0.0887477	0.27815	0.597917	0.999921	-0.103053	0.37777	0.538799	0.999907	-0.0143053	0.00722097	0.93228	0.999874
ENSMUSG00000041225	Arhgap12	6.47362	-0.0647952	0.479533	0.488634	0.999921	-0.083583	0.798557	0.371525	0.999907	-0.0187878	0.0403211	0.840854	0.999874
ENSMUSG00000049744	Arhgap15	3.67059	-0.120529	0.655297	0.418225	0.999921	-0.131045	0.776639	0.378171	0.999907	-0.0105157	0.00497751	0.943755	0.999874
ENSMUSG00000030766	Arhgap17	4.62227	0.0443848	0.0457086	0.830706	0.999921	-0.105309	0.257063	0.612145	0.999907	-0.149694	0.519728	0.470958	0.999874
ENSMUSG00000039031	Arhgap18	2.91803	0.14561	1.17343	0.278698	0.999921	0.108805	0.657371	0.41749	0.999907	-0.0368045	0.0765344	0.78205	0.999874
ENSMUSG00000025154	Arhgap19	1.97386	0.0256535	0.0234546	0.878281	0.999921	0.1165	0.493592	0.482329	0.999907	0.0908465	0.301795	0.582759	0.999874
ENSMUSG00000053199	Arhgap20	6.56259	0.144259	2.9283	0.0870391	0.999921	0.140964	2.79946	0.0942958	0.999907	-0.00329562	0.00153607	0.968737	0.999874
ENSMUSG00000036591	Arhgap21	8.18654	0.0813143	0.750315	0.386376	0.999921	-0.0362969	0.149486	0.699027	0.999907	-0.117611	1.56996	0.210213	0.999874
ENSMUSG00000063506	Arhgap22	2.32583	0.216947	2.16229	0.141434	0.999921	0.066586	0.201796	0.653275	0.999907	-0.150361	1.06049	0.303103	0.999874
ENSMUSG00000049807	Arhgap23	7.10043	-0.0490157	0.364055	0.546263	0.999921	-0.0684831	0.711217	0.39904	0.999907	-0.0194674	0.0574497	0.810573	0.999874
ENSMUSG00000057315	Arhgap24	2.6093	0.0835955	0.354531	0.55156	0.999921	-0.000778851	3.0739e-05	0.995576	0.999907	-0.0843743	0.364914	0.54579	0.999874
ENSMUSG00000030047	Arhgap25	1.47135	0.388591	4.70666	0.030046	0.999921	0.0504881	0.0763597	0.782293	0.999907	-0.338103	3.64692	0.0561732	0.999874
ENSMUSG00000036452	Arhgap26	6.56179	-0.00617979	0.00734997	0.931679	0.999921	0.0771352	1.14979	0.283592	0.999907	0.083315	1.34198	0.246684	0.999874
ENSMUSG00000034255	Arhgap27	3.54755	0.101287	0.629246	0.427632	0.999921	0.017828	0.019486	0.888982	0.999907	-0.083459	0.430834	0.51158	0.999874
ENSMUSG00000039831	Arhgap29	3.67411	0.0397094	0.125493	0.723151	0.999921	0.257565	5.40569	0.0200712	0.74614	0.217855	3.88905	0.0486021	0.999874
ENSMUSG00000048865	Arhgap30	1.97719	0.120576	0.555376	0.456129	0.999921	-0.23812	2.08627	0.148629	0.999907	-0.358696	4.81715	0.0281779	0.999874
ENSMUSG00000022799	Arhgap31	4.63149	-0.00524118	0.00277909	0.957957	0.999921	0.0580747	0.343709	0.557696	0.999907	0.0633159	0.40897	0.522493	0.999874
ENSMUSG00000041444	Arhgap32	7.40135	0.157654	3.45033	0.0632391	0.999921	0.159649	3.54087	0.0598739	0.999907	0.00199497	0.000554331	0.981216	0.999874
ENSMUSG00000036882	Arhgap33	6.90421	0.118268	1.80924	0.178599	0.999921	0.137213	2.43837	0.118399	0.999907	0.018945	0.0465966	0.829095	0.999874
ENSMUSG00000058230	Arhgap35	7.74442	0.00153769	0.000373963	0.984571	0.999921	-0.0266718	0.112552	0.737257	0.999907	-0.0282095	0.125935	0.722685	0.999874
ENSMUSG00000036198	Arhgap36	0.16294	-0.278891	0.760103	0.383296	0.999921	0.533944	3.12843	0.0769377	0.999907	0.812835	6.97645	0.00825892	0.795078
ENSMUSG00000033697	Arhgap39	7.1506	-0.00164488	0.000207662	0.988502	0.999921	-0.105597	0.855492	0.355003	0.999907	-0.103952	0.829134	0.362523	0.999874
ENSMUSG00000031389	Arhgap4	2.01716	0.207947	0.966775	0.325486	0.999921	-0.0845445	0.157357	0.691602	0.999907	-0.292491	1.91374	0.166548	0.999874
ENSMUSG00000050730	Arhgap42	3.39047	0.216811	2.68756	0.101135	0.999921	0.0839653	0.401311	0.526413	0.999907	-0.132846	1.02317	0.311768	0.999874
ENSMUSG00000033389	Arhgap44	6.94172	0.0546661	0.60578	0.436381	0.999921	0.00591742	0.00710182	0.93284	0.999907	-0.0487487	0.482783	0.487165	0.999874
ENSMUSG00000035697	Arhgap45	3.00583	0.0438518	0.0688297	0.793048	0.999921	-0.188268	1.25662	0.262292	0.999907	-0.23212	1.91734	0.16615	0.999874
ENSMUSG00000035133	Arhgap5	7.67119	-0.0571454	0.564806	0.45233	0.999921	0.00142175	0.000350137	0.985071	0.999907	0.0585672	0.593875	0.440925	0.999874
ENSMUSG00000031355	Arhgap6	2.74868	0.581144	5.22334	0.0222857	0.999921	0.713234	7.89175	0.00496608	0.375715	0.13209	0.278808	0.597484	0.999874
ENSMUSG00000025132	Arhgdia	7.48939	-0.00195615	0.000822849	0.977116	0.999921	-0.00346334	0.00258224	0.959472	0.999907	-0.00150719	0.00048918	0.982354	0.999874
ENSMUSG00000030220	Arhgdib	2.68155	-0.0880249	0.202346	0.652834	0.999921	0.238927	1.52238	0.21726	0.999907	0.326952	2.83863	0.0920228	0.999874
ENSMUSG00000073433	Arhgdig	5.20367	0.114209	1.13579	0.286544	0.999921	0.127675	1.42299	0.232912	0.999907	0.0134665	0.0159051	0.899641	0.999874
ENSMUSG00000040940	Arhgef1	5.89542	0.0597412	0.0840284	0.771911	0.999921	-0.156531	0.576246	0.447788	0.999907	-0.216272	1.10001	0.294263	0.999874
ENSMUSG00000071176	Arhgef10	5.40392	0.146274	1.77284	0.183031	0.999921	-3.64914e-05	1.09993e-07	0.999735	0.999907	-0.146311	1.77838	0.182348	0.999874
ENSMUSG00000040964	Arhgef10l	5.04419	-0.0351821	0.157605	0.691372	0.999921	-0.0135684	0.0235576	0.878016	0.999907	0.0216137	0.0597209	0.806938	0.999874
ENSMUSG00000041977	Arhgef11	6.56477	-0.0438627	0.341222	0.559125	0.999921	-0.0747668	0.992343	0.31917	0.999907	-0.030904	0.169444	0.680607	0.999874
ENSMUSG00000059495	Arhgef12	8.16707	0.0287954	0.162973	0.686434	0.999921	-0.0121364	0.0289592	0.864873	0.999907	-0.0409318	0.329542	0.565929	0.999874
ENSMUSG00000052921	Arhgef15	2.75838	-0.0627019	0.155809	0.693045	0.999921	-0.0704894	0.197956	0.656375	0.999907	-0.00778745	0.00240877	0.960856	0.999874
ENSMUSG00000032875	Arhgef17	8.03309	-0.0366316	0.155208	0.693607	0.999921	-0.105923	1.29748	0.254674	0.999907	-0.0692912	0.55523	0.456188	0.999874
ENSMUSG00000004568	Arhgef18	5.87573	-0.0869537	1.17019	0.279362	0.999921	-0.094616	1.38872	0.238622	0.999907	-0.00766227	0.00908588	0.924061	0.999874
ENSMUSG00000028919	Arhgef19	4.30556	-0.0558673	0.223902	0.636082	0.999921	-0.0126914	0.0116235	0.914145	0.999907	0.0431759	0.134235	0.714081	0.999874
ENSMUSG00000028059	Arhgef2	7.27153	0.0167685	0.0277817	0.867623	0.999921	-0.087333	0.753298	0.385434	0.999907	-0.104102	1.07062	0.300806	0.999874
ENSMUSG00000019467	Arhgef25	8.07143	0.0654523	0.373188	0.541271	0.999921	-0.0579297	0.292281	0.588763	0.999907	-0.123382	1.32604	0.249511	0.999874
ENSMUSG00000036885	Arhgef26	5.92935	-0.0962627	1.02594	0.311114	0.999921	-0.158072	2.76594	0.0962902	0.999907	-0.0618092	0.422252	0.515815	0.999874
ENSMUSG00000021662	Arhgef28	6.31867	-0.0503973	0.369002	0.543549	0.999921	-0.142551	2.94994	0.085881	0.999907	-0.0921536	1.23208	0.267002	0.999874
ENSMUSG00000021895	Arhgef3	6.62912	-0.00402526	0.00128883	0.971362	0.999921	0.0407244	0.132069	0.716296	0.999907	0.0447497	0.159503	0.689615	0.999874
ENSMUSG00000054901	Arhgef33	0.803975	0.404727	1.20916	0.271498	0.999921	0.49152	1.79998	0.179715	0.999907	0.0867929	0.0578158	0.809982	0.999874
ENSMUSG00000045094	Arhgef37	1.24303	0.308637	2.92719	0.0870988	0.999921	0.113368	0.386442	0.534175	0.999907	-0.195269	1.21745	0.269862	0.999874
ENSMUSG00000037509	Arhgef4	8.07505	-0.00640023	0.00787029	0.929309	0.999921	-0.0791475	1.20341	0.272642	0.999907	-0.0727472	1.01678	0.313284	0.999874
ENSMUSG00000004562	Arhgef40	4.51686	0.101206	0.669691	0.413159	0.999921	-0.0512933	0.171556	0.678732	0.999907	-0.1525	1.52308	0.217155	0.999874
ENSMUSG00000033542	Arhgef5	0.626407	0.0590091	0.0416068	0.838371	0.999921	0.270721	0.901479	0.342386	0.999907	0.211712	0.557263	0.455365	0.999874
ENSMUSG00000031133	Arhgef6	4.73721	0.0413246	0.190041	0.662883	0.999921	-0.028751	0.091968	0.76169	0.999907	-0.0700756	0.548266	0.459027	0.999874
ENSMUSG00000031511	Arhgef7	7.04551	0.026138	0.1126	0.737204	0.999921	-0.0288717	0.137427	0.710852	0.999907	-0.0550097	0.499262	0.479825	0.999874
ENSMUSG00000025656	Arhgef9	8.81218	-0.00936278	0.0199779	0.887599	0.999921	-0.0192433	0.0844253	0.771388	0.999907	-0.00988055	0.0222596	0.881399	0.999874
ENSMUSG00000007880	Arid1a	6.86051	-0.027157	0.146074	0.702315	0.999921	-0.00776543	0.0119695	0.912881	0.999907	0.0193916	0.0746249	0.784718	0.999874
ENSMUSG00000069729	Arid1b	6.72702	0.00895394	0.0154988	0.900924	0.999921	-0.0223787	0.0969127	0.755566	0.999907	-0.0313326	0.190109	0.662826	0.999874
ENSMUSG00000033237	Arid2	5.58568	0.033656	0.148546	0.699929	0.999921	-0.0263062	0.0907812	0.763186	0.999907	-0.0599621	0.47264	0.491775	0.999874
ENSMUSG00000019564	Arid3a	2.89661	0.0608556	0.177488	0.673541	0.999921	0.129283	0.810998	0.367825	0.999907	0.0684269	0.228939	0.632312	0.999874
ENSMUSG00000004661	Arid3b	2.51795	-0.0776202	0.154015	0.694727	0.999921	-0.138047	0.487563	0.485016	0.999907	-0.0604266	0.0930614	0.760321	0.999874
ENSMUSG00000048118	Arid4a	5.74348	-0.0359259	0.188442	0.664216	0.999921	-0.0972224	1.38017	0.240072	0.999907	-0.0612965	0.548382	0.458979	0.999874
ENSMUSG00000039219	Arid4b	6.30156	0.101583	1.97515	0.159902	0.999921	0.0202033	0.0781178	0.779865	0.999907	-0.0813792	1.27259	0.259282	0.999874
ENSMUSG00000037447	Arid5a	3.28076	0.0919412	0.51906	0.471243	0.999921	0.0709373	0.310426	0.577419	0.999907	-0.0210039	0.0274807	0.868336	0.999874
ENSMUSG00000019947	Arid5b	5.03217	-0.0448596	0.135395	0.712903	0.999921	-0.0472683	0.150629	0.697935	0.999907	-0.00240872	0.000390909	0.984226	0.999874
ENSMUSG00000025234	Arih1	6.78733	-0.0488865	0.461001	0.497157	0.999921	-0.0187925	0.068283	0.793853	0.999907	0.0300941	0.174991	0.675713	0.999874
ENSMUSG00000064145	Arih2	5.61024	-0.054273	0.348846	0.554767	0.999921	-0.0451847	0.242469	0.622429	0.999907	0.00908835	0.00979791	0.921151	0.999874
ENSMUSG00000060904	Arl1	6.99366	-0.0275849	0.0582632	0.809262	0.999921	0.068392	0.358574	0.549299	0.999907	0.095977	0.706078	0.400749	0.999874
ENSMUSG00000025870	Arl10	3.75979	-0.040682	0.149035	0.699459	0.999921	0.0431426	0.169961	0.680146	0.999907	0.0838246	0.640313	0.423598	0.999874
ENSMUSG00000022911	Arl13b	3.51557	-0.0186391	0.0241566	0.876487	0.999921	-0.0573364	0.22919	0.632125	0.999907	-0.0386973	0.104435	0.746571	0.999874
ENSMUSG00000027122	Arl14ep	5.50551	-0.0852042	1.4366	0.230691	0.999921	-0.112886	2.52808	0.111836	0.999907	-0.027682	0.151458	0.697146	0.999874
ENSMUSG00000042348	Arl15	6.03906	-0.123674	1.49334	0.221699	0.999921	-0.0451232	0.199418	0.655191	0.999907	0.0785512	0.602963	0.43745	0.999874
ENSMUSG00000057594	Arl16	4.18672	-0.0609822	0.351619	0.553198	0.999921	0.0328726	0.103346	0.74785	0.999907	0.0938548	0.839999	0.359397	0.999874
ENSMUSG00000024944	Arl2	5.32967	-0.00272649	0.000889479	0.976207	0.999921	0.0476732	0.273286	0.601136	0.999907	0.0503997	0.305666	0.580352	0.999874
ENSMUSG00000031776	Arl2bp	7.04375	-0.0572826	0.690373	0.406037	0.999921	0.082341	1.43284	0.231302	0.999907	0.139624	4.11575	0.0424858	0.999874
ENSMUSG00000025035	Arl3	6.20101	-0.0788853	1.21375	0.270591	0.999921	0.0377	0.279101	0.597291	0.999907	0.116585	2.66282	0.102718	0.999874
ENSMUSG00000047446	Arl4a	4.92241	-0.15036	1.25781	0.262066	0.999921	0.0668418	0.250384	0.616805	0.999907	0.217202	2.63334	0.104641	0.999874
ENSMUSG00000049866	Arl4c	5.68147	-0.135583	1.88865	0.169354	0.999921	-0.0963612	0.9569	0.327969	0.999907	0.0392219	0.158073	0.690937	0.999874
ENSMUSG00000034936	Arl4d	2.89031	0.470761	7.23355	0.00715534	0.850802	0.281436	2.57252	0.108735	0.999907	-0.189325	1.20146	0.27303	0.999874
ENSMUSG00000036093	Arl5a	6.42496	-0.0328816	0.157959	0.691042	0.999921	-0.0299516	0.131272	0.717117	0.999907	0.00292997	0.0012559	0.97173	0.999874
ENSMUSG00000017418	Arl5b	5.05365	-0.141268	2.57504	0.108561	0.999921	-0.0753431	0.737903	0.390334	0.999907	0.0659253	0.561215	0.453771	0.999874
ENSMUSG00000038352	Arl5c	0.192355	-0.0635608	0.0445397	0.832853	0.999921	-0.212851	0.494246	0.482039	0.999907	-0.14929	0.241611	0.623045	0.999874
ENSMUSG00000022722	Arl6	4.3293	-0.0320585	0.0638937	0.800444	0.999921	0.119534	0.896173	0.34381	0.999907	0.151592	1.44051	0.230057	0.999874
ENSMUSG00000030654	Arl6ip1	7.98454	0.0259252	0.0732559	0.786654	0.999921	0.123384	1.66033	0.197558	0.999907	0.0974588	1.03633	0.308676	0.999874
ENSMUSG00000029404	Arl6ip4	5.08145	0.0490955	0.332354	0.564276	0.999921	0.0665125	0.612814	0.43373	0.999907	0.0174169	0.0421919	0.837254	0.999874
ENSMUSG00000035199	Arl6ip5	6.85056	-0.0678237	0.346944	0.555848	0.999921	-0.00083365	5.2481e-05	0.99422	0.999907	0.0669901	0.338717	0.560571	0.999874
ENSMUSG00000026960	Arl6ip6	3.2475	-0.0239144	0.0359835	0.84955	0.999921	-0.0247249	0.0386988	0.844047	0.999907	-0.000810467	4.16102e-05	0.994853	0.999874
ENSMUSG00000026426	Arl8a	7.1612	0.154665	5.09027	0.0240605	0.999921	0.146655	4.5823	0.0323038	0.919653	-0.0080103	0.0137261	0.906735	0.999874
ENSMUSG00000030105	Arl8b	7.72842	0.0443463	0.331911	0.564536	0.999921	0.052927	0.473152	0.491541	0.999907	0.00858066	0.0124459	0.911171	0.999874
ENSMUSG00000027599	Armc1	6.41985	0.0367288	0.142374	0.705932	0.999921	0.0332116	0.116529	0.73283	0.999907	-0.0035171	0.00130817	0.971148	0.999874
ENSMUSG00000038525	Armc10	4.36673	-0.0699327	0.644018	0.42226	0.999921	-0.0881034	1.02687	0.310896	0.999907	-0.0181708	0.0434963	0.834794	0.999874
ENSMUSG00000071324	Armc2	2.9003	0.0905605	0.419877	0.516998	0.999921	0.203484	2.15662	0.141956	0.999907	0.112924	0.671516	0.412523	0.999874
ENSMUSG00000037683	Armc3	-0.0692797	0.0888277	0.0319068	0.858232	0.999921	0.52064	1.12392	0.289075	0.999907	0.431812	0.781334	0.376733	0.999874
ENSMUSG00000042178	Armc5	3.71329	0.121509	0.996457	0.318169	0.999921	0.170722	1.98304	0.15907	0.999907	0.0492125	0.16654	0.683205	0.999874
ENSMUSG00000002343	Armc6	4.75994	-0.03331	0.104167	0.746886	0.999921	-0.0391557	0.144386	0.703959	0.999907	-0.00584573	0.00321604	0.954776	0.999874
ENSMUSG00000057219	Armc7	3.02876	-0.106481	0.50295	0.478207	0.999921	0.0416743	0.0783369	0.779564	0.999907	0.148156	0.983057	0.321445	0.999874
ENSMUSG00000032468	Armc8	6.36114	-0.016365	0.0510782	0.821198	0.999921	-0.0159884	0.0488583	0.825062	0.999907	0.000376602	2.71111e-05	0.995846	0.999874
ENSMUSG00000062590	Armc9	5.00958	-0.0751493	0.565225	0.452163	0.999921	-0.0234984	0.0555686	0.813642	0.999907	0.0516509	0.267822	0.604796	0.999874
ENSMUSG00000033460	Armcx1	6.11862	0.0479672	0.263513	0.607717	0.999921	0.00266837	0.000815864	0.977213	0.999907	-0.0452988	0.235516	0.627464	0.999874
ENSMUSG00000033436	Armcx2	6.44393	-0.00407426	0.00275444	0.958144	0.999921	0.0168771	0.0473713	0.827702	0.999907	0.0209513	0.073041	0.786959	0.999874
ENSMUSG00000049047	Armcx3	6.24159	0.0290525	0.110446	0.739636	0.999921	-0.0173955	0.0396147	0.842236	0.999907	-0.046448	0.282779	0.594886	0.999874
ENSMUSG00000049804	Armcx4	6.72214	-0.0312069	0.139506	0.708772	0.999921	-0.0382113	0.209385	0.647249	0.999907	-0.0070044	0.00703491	0.933156	0.999874
ENSMUSG00000072969	Armcx5	4.46365	-0.0091215	0.00644817	0.935998	0.999921	0.0316686	0.0781231	0.779857	0.999907	0.0407901	0.12971	0.718733	0.999874
ENSMUSG00000050394	Armcx6	2.1164	-0.214371	1.51544	0.218311	0.999921	0.170395	1.00553	0.315976	0.999907	0.384765	5.01402	0.0251428	0.999874
ENSMUSG00000039901	Armh3	4.26674	0.0432217	0.200096	0.654643	0.999921	0.102573	1.13771	0.286136	0.999907	0.0593512	0.382984	0.53601	0.999874
ENSMUSG00000036242	Armh4	5.49723	-0.0286869	0.0738946	0.785748	0.999921	0.0745726	0.501547	0.478821	0.999907	0.10326	0.961477	0.326815	0.999874
ENSMUSG00000061759	Armt1	4.51406	-0.0232104	0.0692376	0.79245	0.999921	0.011484	0.0170858	0.896003	0.999907	0.0346945	0.155888	0.692971	0.999874
ENSMUSG00000015522	Arnt	5.68571	0.0232282	0.0214218	0.883636	0.999921	-0.120857	0.579405	0.446546	0.999907	-0.144085	0.823772	0.36408	0.999874
ENSMUSG00000015709	Arnt2	8.15001	-0.0608261	0.865186	0.352291	0.999921	-0.0216273	0.10952	0.740691	0.999907	0.0391988	0.359606	0.548725	0.999874
ENSMUSG00000055116	Arntl	4.9445	0.0531929	0.293282	0.588125	0.999921	0.0665445	0.460825	0.497238	0.999907	0.0133516	0.0186183	0.891467	0.999874
ENSMUSG00000040187	Arntl2	3.91564	0.104558	0.196452	0.6576	0.999921	-0.114641	0.235654	0.627363	0.999907	-0.2192	0.862641	0.353001	0.999874
ENSMUSG00000029621	Arpc1a	7.21961	-0.0517555	0.646038	0.421533	0.999921	0.0108321	0.0283819	0.866214	0.999907	0.0625876	0.946809	0.330533	0.999874
ENSMUSG00000029622	Arpc1b	3.91908	-0.0170077	0.0155808	0.900664	0.999921	0.204604	2.28558	0.130581	0.999907	0.221612	2.68138	0.101528	0.999874
ENSMUSG00000006304	Arpc2	7.89809	-0.0269504	0.131054	0.717342	0.999921	-0.0472179	0.402469	0.525817	0.999907	-0.0202675	0.0741482	0.78539	0.999874
ENSMUSG00000029465	Arpc3	6.79171	-0.104167	1.18567	0.276205	0.999921	-0.00390606	0.00167117	0.967392	0.999907	0.100261	1.09966	0.294342	0.999874
ENSMUSG00000079426	Arpc4	6.37403	-0.0535145	0.424504	0.514698	0.999921	0.0777101	0.89945	0.342929	0.999907	0.131225	2.562	0.10946	0.999874
ENSMUSG00000008475	Arpc5	7.28814	0.00419841	0.00289318	0.957104	0.999921	-0.00489279	0.00393261	0.949997	0.999907	-0.0090912	0.0135818	0.907224	0.999874
ENSMUSG00000026755	Arpc5l	6.13337	-0.0664751	0.77993	0.377162	0.999921	-0.014191	0.0356926	0.850152	0.999907	0.0522841	0.483684	0.486758	0.999874
ENSMUSG00000039043	Arpin	3.93865	0.0742105	0.38627	0.534267	0.999921	0.0958648	0.647943	0.420849	0.999907	0.0216542	0.0332644	0.85528	0.999874
ENSMUSG00000007656	Arpp19	6.45874	0.0662914	0.451114	0.501807	0.999921	0.114128	1.33918	0.247179	0.999907	0.0478367	0.235672	0.62735	0.999874
ENSMUSG00000032503	Arpp21	7.46874	0.231359	7.42895	0.00641829	0.810861	0.237943	7.86341	0.0050445	0.375715	0.00658399	0.00604424	0.938031	0.999874
ENSMUSG00000060890	Arr3	-0.108035	0.132432	0.122368	0.72648	0.999921	-0.488595	1.57324	0.209737	0.999907	-0.621027	2.57854	0.108322	0.999874
ENSMUSG00000018909	Arrb1	8.01107	-0.0419647	0.341201	0.559137	0.999921	-0.107436	2.23604	0.134826	0.999907	-0.0654708	0.830308	0.362183	0.999874
ENSMUSG00000060216	Arrb2	5.31215	0.0381442	0.181843	0.669794	0.999921	-0.137641	2.35699	0.124723	0.999907	-0.175785	3.85305	0.0496556	0.999874
ENSMUSG00000026972	Arrdc1	2.3205	0.175379	0.818719	0.365555	0.999921	0.0905657	0.218277	0.640356	0.999907	-0.0848131	0.194226	0.659423	0.999874
ENSMUSG00000002910	Arrdc2	3.38566	0.398825	3.65747	0.0558184	0.999921	0.0833686	0.159143	0.689947	0.999907	-0.315456	2.30404	0.129038	0.999874
ENSMUSG00000074794	Arrdc3	5.53482	0.119421	1.63497	0.201016	0.999921	0.155827	2.79303	0.0946751	0.999907	0.0364063	0.153264	0.695436	0.999874
ENSMUSG00000042659	Arrdc4	3.61926	0.0129274	0.0109375	0.916707	0.999921	-0.188086	2.29284	0.129972	0.999907	-0.201013	2.62444	0.10523	0.999874
ENSMUSG00000022620	Arsa	4.84637	0.0680964	0.554666	0.456417	0.999921	0.0874797	0.919927	0.337494	0.999907	0.0193833	0.0454106	0.831251	0.999874
ENSMUSG00000042082	Arsb	6.97338	0.0564111	0.481417	0.487781	0.999921	0.0457515	0.316954	0.573444	0.999907	-0.0106596	0.0172294	0.895569	0.999874
ENSMUSG00000020604	Arsg	4.45637	0.020573	0.0206023	0.885868	0.999921	0.0822973	0.331012	0.565064	0.999907	0.0617243	0.186459	0.66588	0.999874
ENSMUSG00000036412	Arsi	-0.0710385	0.122057	0.183907	0.668037	0.999921	-0.0384589	0.0179805	0.89333	0.999907	-0.160516	0.320998	0.571009	0.999874
ENSMUSG00000046561	Arsj	2.07025	0.0294693	0.0281813	0.866683	0.999921	-0.0283571	0.0261407	0.871557	0.999907	-0.0578264	0.109308	0.740933	0.999874
ENSMUSG00000021592	Arsk	3.17395	0.0217698	0.0251461	0.874003	0.999921	0.0445169	0.105961	0.74479	0.999907	0.022747	0.027756	0.867684	0.999874
ENSMUSG00000034842	Art3	1.2947	-0.0547492	0.0698655	0.791533	0.999921	-0.0333661	0.0262574	0.871273	0.999907	0.0213831	0.0107444	0.917443	0.999874
ENSMUSG00000031982	Arv1	2.84823	-0.0412497	0.0405411	0.840426	0.999921	0.0111714	0.00299184	0.956379	0.999907	0.0524211	0.0658083	0.797541	0.999874
ENSMUSG00000035277	Arx	4.31389	-0.12048	1.61009	0.204479	0.999921	-0.0272631	0.083506	0.772601	0.999907	0.0932172	0.968696	0.325006	0.999874
ENSMUSG00000048355	Arxes1	4.07644	0.122996	0.966896	0.325456	0.999921	0.270664	4.72882	0.0296613	0.896546	0.147668	1.4198	0.233437	0.999874
ENSMUSG00000048040	Arxes2	5.1749	0.0418155	0.139117	0.70916	0.999921	0.136446	1.48779	0.22256	0.999907	0.0946306	0.717201	0.397064	0.999874
ENSMUSG00000003559	As3mt	3.25797	0.138023	1.37249	0.241384	0.999921	0.0947622	0.648686	0.420583	0.999907	-0.0432611	0.137459	0.71082	0.999874
ENSMUSG00000031591	Asah1	5.6509	0.0782048	1.10033	0.294194	0.999921	-0.0375046	0.252505	0.615317	0.999907	-0.115709	2.41494	0.120182	0.999874
ENSMUSG00000024887	Asah2	3.81676	-0.00203288	0.000245204	0.987506	0.999921	0.182829	2.01171	0.15609	0.999907	0.184862	2.05963	0.151247	0.999874
ENSMUSG00000022377	Asap1	6.31826	0.0201227	0.0498285	0.823362	0.999921	0.0582624	0.418604	0.517634	0.999907	0.0381397	0.179559	0.671752	0.999874
ENSMUSG00000052632	Asap2	5.76331	0.0739899	0.837503	0.360112	0.999921	-0.0502438	0.385409	0.534723	0.999907	-0.124234	2.36443	0.12413	0.999874
ENSMUSG00000036995	Asap3	2.03638	0.263501	1.52235	0.217265	0.999921	0.00654967	0.000930534	0.975665	0.999907	-0.256951	1.46037	0.226871	0.999874
ENSMUSG00000026311	Asb1	5.76002	0.106365	1.63986	0.200345	0.999921	0.00687584	0.00684607	0.934058	0.999907	-0.0994893	1.43984	0.230166	0.999874
ENSMUSG00000031382	Asb11	0.866533	0.0163644	0.00394449	0.949922	0.999921	0.133115	0.266145	0.605929	0.999907	0.116751	0.205928	0.649978	0.999874
ENSMUSG00000033781	Asb13	5.40956	0.0930994	1.48099	0.22362	0.999921	0.0707276	0.856923	0.354601	0.999907	-0.0223719	0.0863052	0.768928	0.999874
ENSMUSG00000034768	Asb16	1.45963	0.0900294	0.243217	0.621892	0.999921	0.1082	0.355858	0.550815	0.999907	0.0181708	0.0102105	0.919513	0.999874
ENSMUSG00000067081	Asb18	2.07418	0.0736476	0.178884	0.672334	0.999921	-0.0242947	0.0194169	0.889178	0.999907	-0.0979423	0.318773	0.572346	0.999874
ENSMUSG00000021200	Asb2	0.904705	-0.16292	0.38768	0.533522	0.999921	-0.081984	0.0999103	0.751937	0.999907	0.0809363	0.0957701	0.756966	0.999874
ENSMUSG00000020305	Asb3	3.97808	-0.0404157	0.141757	0.706541	0.999921	0.0485134	0.206632	0.64942	0.999907	0.0889291	0.69336	0.405024	0.999874
ENSMUSG00000042607	Asb4	-1.71632	-0.387836	0.554543	0.456468	0.999921	0.249049	0.265348	0.606469	0.999907	0.636884	1.60014	0.205883	0.999874
ENSMUSG00000031519	Asb5	1.27413	0.00785025	0.000986627	0.974942	0.999921	0.351178	2.04711	0.152495	0.999907	0.343328	1.96345	0.161144	0.999874
ENSMUSG00000039483	Asb6	4.82546	-0.0955159	1.09474	0.295424	0.999921	0.0310872	0.117299	0.731982	0.999907	0.126603	1.93605	0.164098	0.999874
ENSMUSG00000030509	Asb7	4.32458	0.0471228	0.237591	0.625951	0.999921	0.0648439	0.452648	0.50108	0.999907	0.0177211	0.0339846	0.853739	0.999874
ENSMUSG00000048175	Asb8	5.33272	-0.0609636	0.644494	0.422088	0.999921	-0.000514959	4.63422e-05	0.994568	0.999907	0.0604487	0.636948	0.424818	0.999874
ENSMUSG00000044475	Ascc1	3.79315	-0.0714972	0.333988	0.56332	0.999921	-0.0373305	0.0916491	0.762091	0.999907	0.0341666	0.0765485	0.78203	0.999874
ENSMUSG00000020412	Ascc2	5.11862	0.159944	1.31315	0.251826	0.999921	-0.038386	0.0754894	0.783506	0.999907	-0.19833	2.02108	0.155129	0.999874
ENSMUSG00000038774	Ascc3	4.70193	-0.0796893	0.597868	0.439392	0.999921	-0.0224519	0.0477502	0.827025	0.999907	0.0572374	0.309484	0.577997	0.999874
ENSMUSG00000020052	Ascl1	2.62456	0.0257865	0.0230874	0.87923	0.999921	0.16302	0.936829	0.333095	0.999907	0.137234	0.666444	0.414294	0.999874
ENSMUSG00000085111	Ascl4	1.22288	-0.165387	0.589673	0.442546	0.999921	0.0781354	0.137138	0.711143	0.999907	0.243523	1.30507	0.253289	0.999874
ENSMUSG00000019857	Asf1a	3.64867	-0.00192181	0.000191507	0.988959	0.999921	0.0873475	0.39893	0.527642	0.999907	0.0892693	0.417132	0.518372	0.999874
ENSMUSG00000028053	Ash1l	7.65615	-0.0202865	0.0907717	0.763198	0.999921	-0.0510384	0.57486	0.448334	0.999907	-0.0307519	0.208703	0.647786	0.999874
ENSMUSG00000031575	Ash2l	5.56333	-0.0369844	0.199305	0.655282	0.999921	-0.0373922	0.204336	0.651243	0.999907	-0.000407821	2.42877e-05	0.996068	0.999874
ENSMUSG00000023017	Asic1	4.95955	0.0178187	0.0290796	0.864595	0.999921	0.0160233	0.0235789	0.877961	0.999907	-0.00179547	0.000296572	0.98626	0.999874
ENSMUSG00000020704	Asic2	5.85608	0.00824382	0.00938	0.922845	0.999921	-0.0475064	0.311626	0.576684	0.999907	-0.0557502	0.429528	0.512221	0.999874
ENSMUSG00000033007	Asic4	3.18978	0.00811944	0.00371334	0.951409	0.999921	0.17936	1.84865	0.173941	0.999907	0.171241	1.68945	0.193673	0.999874
ENSMUSG00000025533	Asl	3.8345	0.171929	2.56859	0.109005	0.999921	0.0245389	0.0520178	0.819589	0.999907	-0.14739	1.90675	0.167324	0.999874
ENSMUSG00000029752	Asns	6.25283	-0.295172	8.14792	0.00431106	0.651533	-0.207832	4.05317	0.0440886	0.999907	0.0873396	0.712998	0.39845	0.999874
ENSMUSG00000026095	Asnsd1	0.214464	0.180234	0.456237	0.499388	0.999921	0.362437	1.92603	0.165193	0.999907	0.182203	0.505517	0.477086	0.999874
ENSMUSG00000020774	Aspa	4.0087	0.163842	0.765275	0.381683	0.999921	0.207387	1.22897	0.267608	0.999907	0.0435454	0.0544862	0.815433	0.999874
ENSMUSG00000038704	Aspdh	1.43846	0.233086	0.799107	0.37136	0.999921	-0.059347	0.0510437	0.821257	0.999907	-0.292433	1.26184	0.261304	0.999874
ENSMUSG00000037686	Aspg	1.11605	-0.0672666	0.0718788	0.788621	0.999921	0.0874286	0.124332	0.724383	0.999907	0.154695	0.387315	0.533714	0.999874
ENSMUSG00000028207	Asph	7.1636	-0.0370135	0.281529	0.595701	0.999921	-0.0528186	0.573871	0.448725	0.999907	-0.0158051	0.0513715	0.820694	0.999874
ENSMUSG00000046378	Asphd1	4.57873	0.121058	1.9427	0.163375	0.999921	0.136692	2.49245	0.114394	0.999907	0.0156342	0.0329762	0.855902	0.999874
ENSMUSG00000029348	Asphd2	6.88757	-0.0576933	0.461989	0.496696	0.999921	-0.107954	1.61789	0.203387	0.999907	-0.0502603	0.350517	0.55382	0.999874
ENSMUSG00000033952	Aspm	-0.0585154	0.180438	0.350116	0.554047	0.999921	0.248856	0.680763	0.409324	0.999907	0.0684176	0.0533034	0.817412	0.999874
ENSMUSG00000021388	Aspn	0.013295	-0.281255	0.426791	0.513568	0.999921	0.258258	0.37636	0.539558	0.999907	0.539513	1.60489	0.205212	0.999874
ENSMUSG00000033508	Asprv1	0.663319	-0.0241631	0.00776267	0.929792	0.999921	0.0212879	0.00612031	0.937643	0.999907	0.0454509	0.0278676	0.867421	0.999874
ENSMUSG00000025142	Aspscr1	4.8873	0.12632	1.77462	0.182811	0.999921	0.0429891	0.205479	0.650334	0.999907	-0.0833307	0.777866	0.377795	0.999874
ENSMUSG00000024654	Asrgl1	7.97522	-0.0535681	0.513863	0.473471	0.999921	0.00606358	0.00659272	0.935286	0.999907	0.0596317	0.637371	0.424664	0.999874
ENSMUSG00000076441	Ass1	4.52676	0.0337217	0.0877724	0.767028	0.999921	0.0421594	0.137678	0.710601	0.999907	0.00843772	0.00552879	0.940727	0.999874
ENSMUSG00000032567	Aste1	2.79763	0.116314	0.709626	0.399568	0.999921	-0.0147727	0.0113805	0.915043	0.999907	-0.131087	0.908244	0.340581	0.999874
ENSMUSG00000026587	Astn1	8.0605	0.0347333	0.223119	0.636674	0.999921	0.0212144	0.0832769	0.772905	0.999907	-0.0135189	0.0338369	0.854054	0.999874
ENSMUSG00000028373	Astn2	4.94934	-0.0362092	0.172468	0.677928	0.999921	0.134454	2.41078	0.120502	0.999907	0.170664	3.88004	0.0488635	0.999874
ENSMUSG00000042548	Asxl1	5.65021	-0.0421262	0.326592	0.567673	0.999921	-0.0398677	0.293583	0.587933	0.999907	0.0022585	0.000941277	0.975525	0.999874
ENSMUSG00000037486	Asxl2	5.36672	0.0356609	0.117382	0.731892	0.999921	-0.0239509	0.0529776	0.817961	0.999907	-0.0596118	0.328728	0.566409	0.999874
ENSMUSG00000045215	Asxl3	3.67206	0.0748634	0.252904	0.615038	0.999921	-0.0368805	0.061288	0.804472	0.999907	-0.111744	0.565098	0.452214	0.999874
ENSMUSG00000013662	Atad1	6.92941	9.63455e-05	1.00566e-06	0.9992	0.999921	0.111354	1.34574	0.246023	0.999907	0.111258	1.34384	0.246358	0.999874
ENSMUSG00000022360	Atad2	3.36921	0.0217443	0.026492	0.870705	0.999921	0.0524973	0.15559	0.69325	0.999907	0.030753	0.0535671	0.816969	0.999874
ENSMUSG00000052812	Atad2b	4.91115	0.0218645	0.04701	0.82835	0.999921	-0.00595883	0.003499	0.952831	0.999907	-0.0278233	0.0764311	0.782193	0.999874
ENSMUSG00000029036	Atad3a	5.10622	0.00523832	0.00282495	0.957612	0.999921	-0.146225	2.19388	0.13856	0.999907	-0.151464	2.3562	0.124786	0.999874
ENSMUSG00000017550	Atad5	2.9117	0.152718	0.942682	0.331589	0.999921	-0.0843679	0.284448	0.5938	0.999907	-0.237086	2.27271	0.13167	0.999874
ENSMUSG00000024426	Atat1	5.25383	-0.0114122	0.0164608	0.897912	0.999921	-0.0169328	0.0363517	0.848791	0.999907	-0.00552059	0.00386543	0.950425	0.999874
ENSMUSG00000034958	Atcay	7.4831	0.0343109	0.274297	0.600464	0.999921	0.0504865	0.594767	0.440582	0.999907	0.0161755	0.0611176	0.804738	0.999874
ENSMUSG00000030850	Ate1	6.64737	-0.0647895	0.704837	0.401163	0.999921	-0.0209565	0.0739335	0.785693	0.999907	0.043833	0.323132	0.569731	0.999874
ENSMUSG00000023027	Atf1	3.49071	0.129785	1.14214	0.2852	0.999921	-0.0839801	0.472879	0.491666	0.999907	-0.213766	3.10115	0.078237	0.999874
ENSMUSG00000027104	Atf2	6.89879	-0.0540268	0.451084	0.501821	0.999921	-0.00392622	0.00238726	0.961031	0.999907	0.0501006	0.388492	0.533093	0.999874
ENSMUSG00000026628	Atf3	-0.488871	0.381099	1.42052	0.233317	0.999921	0.192045	0.352636	0.552625	0.999907	-0.189054	0.37098	0.542471	0.999874
ENSMUSG00000042406	Atf4	6.47118	-0.372822	21.8651	2.92501e-06	0.00430003	-0.416396	27.2773	1.7627e-07	0.000237539	-0.0435739	0.29706	0.585732	0.999874
ENSMUSG00000038539	Atf5	4.52542	-0.425229	12.8234	0.000342317	0.149611	-0.155925	1.75448	0.185314	0.999907	0.269304	5.13893	0.0233951	0.999874
ENSMUSG00000026663	Atf6	6.41292	0.0157357	0.0507404	0.82178	0.999921	0.022606	0.104975	0.745939	0.999907	0.00687034	0.00970868	0.921509	0.999874
ENSMUSG00000015461	Atf6b	5.94251	-0.055229	0.523647	0.46929	0.999921	-0.038748	0.258629	0.611064	0.999907	0.016481	0.046726	0.828862	0.999874
ENSMUSG00000099083	Atf7	5.04156	-0.113662	0.718763	0.39655	0.999921	-0.22463	2.80371	0.0940467	0.999907	-0.110968	0.683161	0.408501	0.999874
ENSMUSG00000030213	Atf7ip	6.37955	0.00920681	0.0176119	0.894423	0.999921	-0.0618047	0.793645	0.373	0.999907	-0.0710115	1.04874	0.305798	0.999874
ENSMUSG00000021619	Atg10	3.08028	0.00327275	0.000545169	0.981372	0.999921	0.034811	0.062188	0.803071	0.999907	0.0315382	0.0511724	0.821036	0.999874
ENSMUSG00000037204	Atg101	4.85094	0.00799966	0.00919143	0.923622	0.999921	0.0330967	0.158336	0.690693	0.999907	0.025097	0.0912215	0.76263	0.999874
ENSMUSG00000032905	Atg12	6.05735	-0.0236688	0.0930795	0.760298	0.999921	-0.0143714	0.0344072	0.852843	0.999907	0.00929739	0.0143987	0.904488	0.999874
ENSMUSG00000027244	Atg13	6.43807	0.0650238	0.875644	0.349397	0.999921	-0.043021	0.382881	0.536066	0.999907	-0.108045	2.42148	0.119682	0.999874
ENSMUSG00000037526	Atg14	4.48597	0.0201294	0.0467179	0.828876	0.999921	0.0420757	0.205424	0.650378	0.999907	0.0219464	0.0560505	0.812851	0.999874
ENSMUSG00000026289	Atg16l1	6.02481	0.0793518	0.776329	0.378266	0.999921	-0.032634	0.131192	0.717199	0.999907	-0.111986	1.54852	0.213354	0.999874
ENSMUSG00000047767	Atg16l2	4.21585	0.00839637	0.00239577	0.960962	0.999921	-0.0844212	0.242127	0.622674	0.999907	-0.0928176	0.292834	0.58841	0.999874
ENSMUSG00000024773	Atg2a	5.63932	0.0697439	0.55736	0.455326	0.999921	-0.033329	0.127187	0.721367	0.999907	-0.103073	1.21958	0.269443	0.999874
ENSMUSG00000041341	Atg2b	5.79712	0.0286456	0.123816	0.724932	0.999921	-0.0392943	0.233034	0.629283	0.999907	-0.0679399	0.697924	0.403482	0.999874
ENSMUSG00000022663	Atg3	5.48558	-0.0456682	0.246327	0.619673	0.999921	0.0298243	0.105586	0.745226	0.999907	0.0754924	0.675914	0.410997	0.999874
ENSMUSG00000079418	Atg4a	2.7275	0.216363	2.08503	0.148749	0.999921	-0.0411116	0.0740686	0.785502	0.999907	-0.257474	2.96851	0.0848999	0.999874
ENSMUSG00000026280	Atg4b	5.88541	0.011588	0.0259626	0.871992	0.999921	-0.00529775	0.00543937	0.941208	0.999907	-0.0168857	0.0553378	0.814023	0.999874
ENSMUSG00000028550	Atg4c	5.47172	-0.030282	0.154284	0.694475	0.999921	-0.0338205	0.193131	0.660323	0.999907	-0.00353854	0.00211294	0.963337	0.999874
ENSMUSG00000002820	Atg4d	4.59038	-0.0221961	0.0388151	0.843815	0.999921	-0.0890668	0.625214	0.429116	0.999907	-0.0668708	0.35237	0.552775	0.999874
ENSMUSG00000038160	Atg5	4.42212	-0.084491	0.618587	0.431573	0.999921	-0.0634285	0.350327	0.553928	0.999907	0.0210625	0.0384959	0.844451	0.999874
ENSMUSG00000030314	Atg7	4.49209	-0.102328	1.3802	0.240067	0.999921	-0.0852501	0.964778	0.325986	0.999907	0.0170781	0.0384673	0.844508	0.999874
ENSMUSG00000033124	Atg9a	5.7434	-0.0134443	0.0319663	0.858102	0.999921	0.0639221	0.727394	0.393729	0.999907	0.0773664	1.06584	0.301887	0.999874
ENSMUSG00000038295	Atg9b	2.27015	-0.477544	8.95826	0.00276218	0.485512	-0.338617	4.6179	0.0316399	0.919653	0.138926	0.738812	0.390042	0.999874
ENSMUSG00000026192	Atic	4.85684	-0.0531256	0.328395	0.566606	0.999921	0.0654236	0.50317	0.47811	0.999907	0.118549	1.64928	0.199056	0.999874
ENSMUSG00000021066	Atl1	6.90097	0.0111178	0.0257277	0.872567	0.999921	0.0514449	0.552247	0.457401	0.999907	0.0403271	0.339633	0.560041	0.999874
ENSMUSG00000059811	Atl2	6.22268	-0.000619286	7.40922e-05	0.993132	0.999921	0.0843983	1.38338	0.239526	0.999907	0.0850176	1.40492	0.235901	0.999874
ENSMUSG00000024759	Atl3	5.7526	0.0214642	0.088622	0.765936	0.999921	0.0295991	0.169172	0.680848	0.999907	0.00813488	0.0128064	0.909899	0.999874
ENSMUSG00000034218	Atm	5.16216	-0.0330486	0.110194	0.739923	0.999921	-0.0840047	0.712552	0.398598	0.999907	-0.0509561	0.262082	0.608693	0.999874
ENSMUSG00000047388	Atmin	6.04977	-0.0706077	0.659033	0.416901	0.999921	-0.0207179	0.0569249	0.811424	0.999907	0.0498898	0.329619	0.565884	0.999874
ENSMUSG00000004263	Atn1	2.78426	-0.0130513	0.0105982	0.918005	0.999921	0.118525	0.896033	0.343848	0.999907	0.131576	1.10562	0.293035	0.999874
ENSMUSG00000037621	Atoh8	1.08039	0.0639821	0.0673079	0.795298	0.999921	0.333093	1.89153	0.16903	0.999907	0.269111	1.24577	0.264363	0.999874
ENSMUSG00000018585	Atox1	4.24419	0.00975403	0.00733057	0.931769	0.999921	0.210472	3.46118	0.0628254	0.999907	0.200718	3.15463	0.0757116	0.999874
ENSMUSG00000025324	Atp10a	2.45082	0.443851	4.18387	0.0408104	0.999921	0.490431	5.13216	0.0234865	0.808084	0.0465797	0.0477196	0.82708	0.999874
ENSMUSG00000055415	Atp10b	1.64284	0.234721	0.753113	0.385492	0.999921	0.115075	0.180515	0.670931	0.999907	-0.119646	0.198217	0.656164	0.999874
ENSMUSG00000031441	Atp11a	6.18617	0.0674381	0.404212	0.524922	0.999921	-0.025356	0.0571333	0.811086	0.999907	-0.0927941	0.76619	0.381398	0.999874
ENSMUSG00000037400	Atp11b	6.90011	0.223521	1.97618	0.159793	0.999921	0.0142357	0.00801918	0.928645	0.999907	-0.209285	1.73365	0.187945	0.999874
ENSMUSG00000062949	Atp11c	4.27219	0.126708	1.299	0.254397	0.999921	-0.00375311	0.00113622	0.97311	0.999907	-0.130462	1.38449	0.239338	0.999874
ENSMUSG00000031862	Atp13a1	5.62624	0.0982173	0.544284	0.460663	0.999921	0.0170275	0.0163613	0.898219	0.999907	-0.0811898	0.372617	0.541581	0.999874
ENSMUSG00000036622	Atp13a2	7.14143	0.0237975	0.0702421	0.790985	0.999921	0.0139897	0.0242934	0.876141	0.999907	-0.00980779	0.0119463	0.912965	0.999874
ENSMUSG00000022533	Atp13a3	6.56673	-0.0864142	1.13983	0.285689	0.999921	-0.0181426	0.050398	0.822372	0.999907	0.0682716	0.712629	0.398572	0.999874
ENSMUSG00000038094	Atp13a4	4.29746	0.0512791	0.245811	0.620041	0.999921	-0.0326452	0.0995676	0.752349	0.999907	-0.0839243	0.661006	0.416205	0.999874
ENSMUSG00000048939	Atp13a5	3.07451	0.0335709	0.0703847	0.790777	0.999921	0.145677	1.34961	0.245346	0.999907	0.112106	0.804098	0.369871	0.999874
ENSMUSG00000033161	Atp1a1	8.97233	0.0155515	0.0436052	0.83459	0.999921	0.0455386	0.374058	0.5408	0.999907	0.0299871	0.162235	0.687107	0.999874
ENSMUSG00000007097	Atp1a2	10.3337	0.042608	0.226866	0.633858	0.999921	0.0671046	0.562756	0.453152	0.999907	0.0244966	0.0750063	0.784182	0.999874
ENSMUSG00000040907	Atp1a3	10.7811	-0.0104598	0.0213104	0.883937	0.999921	0.0399282	0.310573	0.577329	0.999907	0.050388	0.494606	0.48188	0.999874
ENSMUSG00000026576	Atp1b1	10.7645	-0.0111283	0.0176172	0.894407	0.999921	0.0761992	0.826046	0.363418	0.999907	0.0873275	1.08492	0.2976	0.999874
ENSMUSG00000041329	Atp1b2	8.49234	0.0125428	0.0255268	0.873061	0.999921	-0.0441991	0.316991	0.573422	0.999907	-0.056742	0.522528	0.469765	0.999874
ENSMUSG00000032412	Atp1b3	6.42312	0.06322	0.552537	0.457283	0.999921	0.107361	1.59715	0.206308	0.999907	0.0441414	0.270557	0.602958	0.999874
ENSMUSG00000025436	Atp23	2.77559	0.0185135	0.0136193	0.907096	0.999921	-0.0283392	0.0319856	0.858059	0.999907	-0.0468527	0.087712	0.767106	0.999874
ENSMUSG00000029467	Atp2a2	9.67295	-0.00475673	0.00459148	0.945976	0.999921	0.0360023	0.263112	0.60799	0.999907	0.040759	0.337251	0.56142	0.999874
ENSMUSG00000020788	Atp2a3	1.24623	0.0446716	0.0441052	0.833658	0.999921	0.380911	3.37831	0.0660598	0.999907	0.336239	2.65556	0.103189	0.999874
ENSMUSG00000019943	Atp2b1	10.2075	-0.0762039	1.14383	0.284845	0.999921	-0.0736033	1.06727	0.301563	0.999907	0.00260062	0.00133237	0.970882	0.999874
ENSMUSG00000030302	Atp2b2	8.51182	0.0591547	0.77547	0.37853	0.999921	0.0226806	0.114035	0.735597	0.999907	-0.0364742	0.295109	0.586965	0.999874
ENSMUSG00000031376	Atp2b3	7.4604	-9.77839e-05	2.06375e-06	0.998854	0.999921	-0.00963764	0.0200681	0.887347	0.999907	-0.00953985	0.0196696	0.888464	0.999874
ENSMUSG00000026463	Atp2b4	6.93242	0.262761	3.17787	0.0746419	0.999921	0.30983	4.41849	0.0355515	0.960523	0.0470694	0.102324	0.749058	0.999874
ENSMUSG00000032570	Atp2c1	7.75423	0.0749963	1.23347	0.266733	0.999921	0.0562061	0.693336	0.405032	0.999907	-0.0187902	0.0775984	0.780579	0.999874
ENSMUSG00000034112	Atp2c2	0.793588	0.0580584	0.0461892	0.829832	0.999921	-0.285359	1.08191	0.298271	0.999907	-0.343418	1.58077	0.20865	0.999874
ENSMUSG00000025428	Atp5a1	9.47496	-0.0894283	1.11249	0.291541	0.999921	0.00607782	0.00514156	0.942837	0.999907	0.0955061	1.26913	0.25993	0.999874
ENSMUSG00000025393	Atp5b	9.94606	-0.127479	2.3639	0.124171	0.999921	-0.0366816	0.195846	0.658095	0.999907	0.0907971	1.19952	0.273417	0.999874
ENSMUSG00000025781	Atp5c1	7.40624	0.00077568	7.15639e-05	0.99325	0.999921	0.0657317	0.514478	0.473207	0.999907	0.064956	0.502531	0.47839	0.999874
ENSMUSG00000003072	Atp5d	7.06101	-0.0163001	0.050335	0.822481	0.999921	0.0767061	1.118	0.29035	0.999907	0.0930062	1.64368	0.199821	0.999874
ENSMUSG00000016252	Atp5e	6.2384	-0.124949	2.6363	0.104446	0.999921	0.0658272	0.737604	0.39043	0.999907	0.190777	6.17184	0.01298	0.923857
ENSMUSG00000006057	Atp5g1	6.69791	-0.0854248	1.29517	0.255098	0.999921	0.0241375	0.103846	0.747262	0.999907	0.109562	2.13586	0.14389	0.999874
ENSMUSG00000062683	Atp5g2	5.42164	-0.121423	2.30147	0.129251	0.999921	0.0943886	1.41067	0.234945	0.999907	0.215812	7.33234	0.00677249	0.727472
ENSMUSG00000018770	Atp5g3	7.33398	-0.10942	2.24415	0.134121	0.999921	0.0539987	0.548642	0.458873	0.999907	0.163418	5.01551	0.0251212	0.999874
ENSMUSG00000034566	Atp5h	7.4873	-0.0688071	0.682332	0.408785	0.999921	0.0382232	0.210971	0.646008	0.999907	0.10703	1.65304	0.198546	0.999874
ENSMUSG00000022890	Atp5j	7.14432	-0.103085	1.52252	0.217238	0.999921	0.0724239	0.754072	0.38519	0.999907	0.175509	4.42139	0.0354912	0.999874
ENSMUSG00000038690	Atp5j2	7.21874	0.176476	4.94021	0.0262389	0.999921	0.22376	7.95192	0.00480365	0.375715	0.0472843	0.356472	0.550472	0.999874
ENSMUSG00000050856	Atp5k	5.79377	-0.243923	4.34332	0.0371543	0.999921	0.167972	2.07853	0.149384	0.999907	0.411895	12.4162	0.000425636	0.186026
ENSMUSG00000038717	Atp5l	6.14124	-0.0827311	1.37188	0.241489	0.999921	-0.00903825	0.0164662	0.897895	0.999907	0.0736928	1.09198	0.296034	0.999874
ENSMUSG00000071528	Atp5md	6.99372	-0.121717	2.43221	0.118865	0.999921	0.0817798	1.1033	0.293542	0.999907	0.203497	6.81509	0.00903907	0.814515
ENSMUSG00000021290	Atp5mpl	6.06504	-0.194902	4.47404	0.0344135	0.999921	0.0542613	0.349624	0.554326	0.999907	0.249163	7.33348	0.00676818	0.727472
ENSMUSG00000022956	Atp5o	3.93708	-0.313236	5.31618	0.0211283	0.999921	0.264776	3.92292	0.0476322	0.999907	0.578012	18.3444	1.8436e-05	0.0198753
ENSMUSG00000000563	Atp5pb	7.64186	-0.00320672	0.00104496	0.974212	0.999921	0.0811745	0.67019	0.412985	0.999907	0.0843812	0.724288	0.394741	0.999874
ENSMUSG00000019087	Atp6ap1	8.18596	-0.0385123	0.239282	0.624725	0.999921	0.00548927	0.00486532	0.944391	0.999907	0.0440016	0.312577	0.576103	0.999874
ENSMUSG00000078958	Atp6ap1l	0.477421	0.472649	1.72017	0.189671	0.999921	0.929971	6.87989	0.00871711	0.498114	0.457322	1.75388	0.18539	0.999874
ENSMUSG00000031007	Atp6ap2	7.75331	-0.0460353	0.166199	0.683512	0.999921	0.0273355	0.0586411	0.808657	0.999907	0.0733708	0.42239	0.515747	0.999874
ENSMUSG00000019302	Atp6v0a1	8.60057	0.016562	0.0546739	0.815121	0.999921	-0.0514778	0.528193	0.467368	0.999907	-0.0680397	0.92294	0.336704	0.999874
ENSMUSG00000038023	Atp6v0a2	6.15423	-0.00689198	0.00871806	0.925609	0.999921	-0.0608433	0.679878	0.409629	0.999907	-0.0539514	0.53481	0.464592	0.999874
ENSMUSG00000033379	Atp6v0b	7.33581	0.0379355	0.332988	0.563905	0.999921	0.0689695	1.1027	0.293673	0.999907	0.031034	0.223547	0.636351	0.999874
ENSMUSG00000024121	Atp6v0c	8.7857	-0.080825	0.949872	0.329752	0.999921	0.0022719	0.000751097	0.978136	0.999907	0.0830969	1.00442	0.316244	0.999874
ENSMUSG00000013160	Atp6v0d1	7.43344	-0.060048	0.730479	0.392728	0.999921	-0.0299584	0.182117	0.669561	0.999907	0.0300896	0.183596	0.668301	0.999874
ENSMUSG00000015575	Atp6v0e	4.3847	0.109876	0.549015	0.45872	0.999921	0.0446252	0.0906129	0.763399	0.999907	-0.0652505	0.194469	0.659222	0.999874
ENSMUSG00000039347	Atp6v0e2	8.30104	-0.0109071	0.013861	0.906279	0.999921	-0.0364268	0.154629	0.69415	0.999907	-0.0255197	0.0758978	0.782936	0.999874
ENSMUSG00000052459	Atp6v1a	9.44971	-0.0231544	0.0523908	0.818954	0.999921	0.0392492	0.150571	0.69799	0.999907	0.0624036	0.380611	0.537276	0.999874
ENSMUSG00000006273	Atp6v1b2	9.22023	-0.070734	0.643543	0.422431	0.999921	-0.0315512	0.128092	0.720419	0.999907	0.0391828	0.197521	0.65673	0.999874
ENSMUSG00000022295	Atp6v1c1	7.90939	-0.0485596	0.244777	0.620777	0.999921	-0.0108557	0.0122409	0.911903	0.999907	0.0377039	0.147638	0.700803	0.999874
ENSMUSG00000020566	Atp6v1c2	0.33109	0.41471	2.36784	0.123858	0.999921	0.420013	2.45798	0.116929	0.999907	0.00530328	0.000422699	0.983597	0.999874
ENSMUSG00000021114	Atp6v1d	7.73978	0.0505045	0.257173	0.612069	0.999921	0.100126	1.01135	0.31458	0.999907	0.0496213	0.248554	0.618095	0.999874
ENSMUSG00000019210	Atp6v1e1	8.31488	0.0221715	0.070635	0.790414	0.999921	0.038669	0.214964	0.642904	0.999907	0.0164975	0.039139	0.843173	0.999874
ENSMUSG00000004285	Atp6v1f	5.99922	-0.00545825	0.0036965	0.951519	0.999921	0.1408	2.47255	0.11585	0.999907	0.146258	2.66896	0.102323	0.999874
ENSMUSG00000039105	Atp6v1g1	6.23729	-0.05396	0.351841	0.553073	0.999921	0.0619438	0.465478	0.495075	0.999907	0.115904	1.62835	0.201931	0.999874
ENSMUSG00000024403	Atp6v1g2	8.35028	-0.126908	3.70052	0.0543954	0.999921	-0.108706	2.71769	0.0992417	0.999907	0.0182022	0.0761337	0.782607	0.999874
ENSMUSG00000033793	Atp6v1h	7.19024	-0.0712503	0.932265	0.334275	0.999921	0.0288643	0.153446	0.695263	0.999907	0.100115	1.84411	0.17447	0.999874
ENSMUSG00000033792	Atp7a	2.90362	-0.0637778	0.239674	0.624442	0.999921	-0.0227851	0.0309573	0.860336	0.999907	0.0409927	0.0997426	0.752139	0.999874
ENSMUSG00000006567	Atp7b	1.72652	0.296511	2.10933	0.146403	0.999921	-0.0444056	0.0461497	0.829904	0.999907	-0.340917	2.80267	0.0941074	0.999874
ENSMUSG00000037685	Atp8a1	8.17335	-0.00906495	0.016402	0.898093	0.999921	0.023627	0.111529	0.73841	0.999907	0.0326919	0.213554	0.643996	0.999874
ENSMUSG00000021983	Atp8a2	5.96806	0.0867818	1.18923	0.275485	0.999921	0.066107	0.691207	0.405754	0.999907	-0.0206749	0.0678728	0.79446	0.999874
ENSMUSG00000039529	Atp8b1	1.36069	0.340919	1.58273	0.208369	0.999921	0.386444	2.05092	0.152114	0.999907	0.0455256	0.0293541	0.863964	0.999874
ENSMUSG00000060671	Atp8b2	6.33425	0.191316	2.53849	0.111101	0.999921	0.0467914	0.151831	0.696792	0.999907	-0.144525	1.45158	0.228275	0.999874
ENSMUSG00000027546	Atp9a	8.24182	0.0729117	1.09648	0.295039	0.999921	0.0525538	0.569948	0.45028	0.999907	-0.0203579	0.0856028	0.769843	0.999874
ENSMUSG00000024566	Atp9b	6.15815	0.0768071	0.613016	0.433655	0.999921	0.0406506	0.171861	0.678463	0.999907	-0.0361566	0.136228	0.71206	0.999874
ENSMUSG00000028710	Atpaf1	5.29424	-0.0419239	0.279677	0.596913	0.999921	-0.023986	0.0919881	0.761665	0.999907	0.0179379	0.0513881	0.820665	0.999874
ENSMUSG00000042709	Atpaf2	4.15895	-0.0186804	0.0367267	0.848022	0.999921	0.00538668	0.00307631	0.955768	0.999907	0.0240671	0.0614163	0.804271	0.999874
ENSMUSG00000054428	Atpif1	7.07504	-0.00499454	0.00381225	0.950767	0.999921	0.11248	1.93843	0.163839	0.999907	0.117474	2.11493	0.145869	0.999874
ENSMUSG00000039065	Atpsckmt	3.70889	-0.140184	0.684496	0.408043	0.999921	-0.132815	0.616484	0.432357	0.999907	0.00736876	0.00188985	0.965325	0.999874
ENSMUSG00000032409	Atr	4.54166	0.18005	1.82835	0.176322	0.999921	0.0263216	0.0390005	0.843448	0.999907	-0.153728	1.33885	0.247237	0.999874
ENSMUSG00000013622	Atraid	5.57672	-0.00849017	0.0108258	0.917132	0.999921	-0.0226418	0.0771812	0.781154	0.999907	-0.0141516	0.030169	0.862107	0.999874
ENSMUSG00000025646	Atrip	4.47806	-0.0492731	0.232034	0.63002	0.999921	0.0225078	0.0488341	0.825105	0.999907	0.071781	0.495808	0.481348	0.999874
ENSMUSG00000027312	Atrn	7.92427	0.0412083	0.326516	0.567718	0.999921	0.0393226	0.297523	0.58544	0.999907	-0.00188566	0.000684671	0.979125	0.999874
ENSMUSG00000054843	Atrnl1	6.66507	0.00154583	0.000361743	0.984826	0.999921	0.0596723	0.540337	0.462293	0.999907	0.0581265	0.512973	0.473855	0.999874
ENSMUSG00000031229	Atrx	8.27042	0.0266518	0.133306	0.715028	0.999921	0.00276963	0.00144014	0.969728	0.999907	-0.0238822	0.107124	0.743442	0.999874
ENSMUSG00000046876	Atxn1	6.5853	0.00676678	0.00777573	0.929734	0.999921	-0.0307855	0.161082	0.688163	0.999907	-0.0375522	0.239829	0.624329	0.999874
ENSMUSG00000016541	Atxn10	7.93913	-0.0830848	1.03051	0.31004	0.999921	-0.0294163	0.129319	0.719139	0.999907	0.0536685	0.430218	0.511882	0.999874
ENSMUSG00000069895	Atxn1l	5.47717	-0.0542142	0.454972	0.499983	0.999921	0.0222698	0.07731	0.780976	0.999907	0.076484	0.910363	0.340018	0.999874
ENSMUSG00000042605	Atxn2	6.5965	0.00856522	0.0101687	0.919677	0.999921	-0.0375339	0.195381	0.658475	0.999907	-0.0460991	0.294887	0.587106	0.999874
ENSMUSG00000032637	Atxn2l	7.15816	0.00529562	0.00085415	0.976684	0.999921	-0.180115	0.987196	0.320429	0.999907	-0.185411	1.04612	0.306402	0.999874
ENSMUSG00000021189	Atxn3	5.21778	0.0182548	0.0532532	0.817496	0.999921	0.0321246	0.165698	0.683964	0.999907	0.0138698	0.0309621	0.860325	0.999874
ENSMUSG00000021738	Atxn7	5.36199	0.147701	0.961791	0.326736	0.999921	-0.0600971	0.158995	0.690084	0.999907	-0.207798	1.90419	0.167611	0.999874
ENSMUSG00000020564	Atxn7l1	4.73398	0.00555989	0.00408711	0.949026	0.999921	-0.00784667	0.00817304	0.927966	0.999907	-0.0134066	0.0238999	0.87714	0.999874
ENSMUSG00000048997	Atxn7l2	4.51465	0.0945923	0.216021	0.642089	0.999921	-0.0808123	0.15748	0.691487	0.999907	-0.175405	0.742768	0.388776	0.999874
ENSMUSG00000059995	Atxn7l3	7.71922	0.0441306	0.312985	0.575854	0.999921	0.0418775	0.282029	0.595374	0.999907	-0.00225308	0.000816951	0.977198	0.999874
ENSMUSG00000074748	Atxn7l3b	7.61259	-0.0212752	0.0832906	0.772887	0.999921	0.0378482	0.264011	0.607378	0.999907	0.0591233	0.644223	0.422186	0.999874
ENSMUSG00000051669	AU021092	-0.227863	-0.171253	0.226054	0.634465	0.999921	-0.0910275	0.0650731	0.79865	0.999907	0.0802255	0.0494892	0.823955	0.999874
ENSMUSG00000078584	AU022252	5.28061	0.0170202	0.0527296	0.81838	0.999921	0.0138038	0.0348301	0.851952	0.999907	-0.00321639	0.00189571	0.965271	0.999874
ENSMUSG00000028830	AU040320	5.98776	0.046172	0.464591	0.495486	0.999921	0.0228719	0.114256	0.73535	0.999907	-0.0233001	0.118954	0.730172	0.999874
ENSMUSG00000078435	AU041133	2.53662	0.0148856	0.0102122	0.919506	0.999921	-0.105197	0.507053	0.476418	0.999907	-0.120083	0.663486	0.415332	0.999874
ENSMUSG00000021460	Auh	5.69211	-0.0607731	0.653641	0.418814	0.999921	-0.0446339	0.354007	0.551854	0.999907	0.0161392	0.0461987	0.829815	0.999874
ENSMUSG00000068328	Aup1	5.4225	0.00967458	0.0110445	0.916302	0.999921	0.0166945	0.0329877	0.855877	0.999907	0.00701989	0.00583891	0.939091	0.999874
ENSMUSG00000027496	Aurka	0.354188	-0.0291426	0.00953523	0.922211	0.999921	-0.106286	0.126738	0.721838	0.999907	-0.0771434	0.0665785	0.796385	0.999874
ENSMUSG00000065990	Aurkaip1	5.37451	-0.0377747	0.186576	0.665781	0.999921	0.0638244	0.53653	0.463874	0.999907	0.101599	1.35855	0.24379	0.999874
ENSMUSG00000029673	Auts2	6.49394	-0.0150968	0.0259808	0.871947	0.999921	-0.109999	1.3786	0.24034	0.999907	-0.0949023	1.02626	0.31104	0.999874
ENSMUSG00000003604	Aven	2.73291	0.0391299	0.0858773	0.769485	0.999921	0.0371676	0.0780776	0.77992	0.999907	-0.0019623	0.000219209	0.988187	0.999874
ENSMUSG00000029787	Avl9	6.10816	-0.0537303	0.524137	0.469082	0.999921	-0.0567747	0.586588	0.443742	0.999907	-0.00304438	0.00168471	0.96726	0.999874
ENSMUSG00000018821	Avpi1	3.53762	0.0781647	0.397668	0.528296	0.999921	0.0468846	0.143445	0.70488	0.999907	-0.0312801	0.0643539	0.799742	0.999874
ENSMUSG00000074166	AW146154	2.65194	0.216234	1.77876	0.182301	0.999921	0.0674906	0.172344	0.678037	0.999907	-0.148743	0.853633	0.355527	0.999874
ENSMUSG00000039182	AW209491	4.13351	0.107971	0.853413	0.355589	0.999921	0.0436045	0.139205	0.709073	0.999907	-0.0643668	0.305619	0.580381	0.999874
ENSMUSG00000041935	AW549877	6.18362	0.0627118	0.693081	0.405118	0.999921	0.0618525	0.675714	0.411066	0.999907	-0.000859337	0.000130818	0.990874	0.999874
ENSMUSG00000038112	AW551984	2.77733	0.189061	0.559434	0.454488	0.999921	0.445885	3.13337	0.0767052	0.999907	0.256823	1.04968	0.305582	0.999874
ENSMUSG00000033632	AW554918	3.87065	0.0418788	0.177022	0.673945	0.999921	0.0371472	0.140154	0.708128	0.999907	-0.00473161	0.00228783	0.961851	0.999874
ENSMUSG00000024182	Axin1	4.66494	-0.0403734	0.23627	0.626913	0.999921	-0.088752	1.14379	0.284853	0.999907	-0.0483786	0.339355	0.560202	0.999874
ENSMUSG00000000142	Axin2	4.44803	0.0576212	0.251794	0.615814	0.999921	-0.0358164	0.0972052	0.75521	0.999907	-0.0934376	0.663901	0.415186	0.999874
ENSMUSG00000002602	Axl	5.75957	-0.0695037	0.597654	0.439474	0.999921	-0.0703156	0.612979	0.433668	0.999907	-0.000811878	8.16051e-05	0.992792	0.999874
ENSMUSG00000044820	AY074887	0.317322	0.00825874	0.000675985	0.979258	0.999921	0.390306	1.58819	0.207585	0.999907	0.382047	1.52699	0.216565	0.999874
ENSMUSG00000039285	Azi2	6.12456	-0.00888612	0.0137449	0.906671	0.999921	-0.0225302	0.0885188	0.766069	0.999907	-0.0136441	0.032476	0.856987	0.999874
ENSMUSG00000037458	Azin1	7.39632	0.00126128	0.000114265	0.991471	0.999921	0.0176908	0.022489	0.880793	0.999907	0.0164295	0.0193998	0.889226	0.999874
ENSMUSG00000028789	Azin2	4.68093	0.132428	1.90524	0.167493	0.999921	0.149259	2.43218	0.118868	0.999907	0.016831	0.0312135	0.859765	0.999874
ENSMUSG00000050538	B230217C12Rik	5.71487	-0.0444425	0.348535	0.554943	0.999921	-0.0579274	0.593656	0.441009	0.999907	-0.0134849	0.0321349	0.857732	0.999874
ENSMUSG00000045767	B230219D22Rik	6.98453	-0.0252022	0.130513	0.717901	0.999921	-0.0190167	0.0744311	0.784991	0.999907	0.0061855	0.00787418	0.929291	0.999874
ENSMUSG00000080717	B230307C23Rik	2.78955	0.360746	4.48214	0.0342508	0.999921	0.209989	1.51241	0.218771	0.999907	-0.150757	0.801053	0.370779	0.999874
ENSMUSG00000060802	B2m	5.87915	0.0739862	0.693208	0.405075	0.999921	0.187131	4.45504	0.0347985	0.950551	0.113145	1.63413	0.201133	0.999874
ENSMUSG00000043300	B3galnt1	5.28957	-0.0200242	0.0251121	0.874088	0.999921	0.0338878	0.0720992	0.788304	0.999907	0.053912	0.182509	0.669226	0.999874
ENSMUSG00000039242	B3galnt2	4.58327	0.152226	1.11796	0.290358	0.999921	-0.0699539	0.235258	0.627653	0.999907	-0.222179	2.38271	0.122684	0.999874
ENSMUSG00000034780	B3galt1	5.70708	0.0205268	0.0585107	0.808865	0.999921	0.03114	0.135027	0.713275	0.999907	0.0106132	0.0157102	0.900254	0.999874
ENSMUSG00000033849	B3galt2	6.08011	0.0200918	0.028325	0.866347	0.999921	0.154353	1.67556	0.195516	0.999907	0.134261	1.26875	0.260002	0.999874
ENSMUSG00000067370	B3galt4	1.67927	0.0220762	0.0140704	0.905577	0.999921	0.108968	0.349505	0.554393	0.999907	0.0868915	0.223579	0.636326	0.999874
ENSMUSG00000074892	B3galt5	6.08892	0.0504622	0.304913	0.580819	0.999921	-0.0189899	0.0431774	0.835392	0.999907	-0.0694521	0.578536	0.446887	0.999874
ENSMUSG00000050796	B3galt6	3.84996	-0.134032	1.66372	0.197102	0.999921	-0.0468982	0.206608	0.649439	0.999907	0.087134	0.70579	0.400845	0.999874
ENSMUSG00000045994	B3gat1	8.0227	0.00556248	0.00297593	0.956495	0.999921	-0.118019	1.33897	0.247215	0.999907	-0.123581	1.46828	0.225617	0.999874
ENSMUSG00000026156	B3gat2	4.70066	0.0307482	0.0981301	0.754085	0.999921	-0.0286899	0.0854863	0.769996	0.999907	-0.0594381	0.367883	0.54416	0.999874
ENSMUSG00000071649	B3gat3	6.96523	-0.0560075	0.511808	0.474357	0.999921	-0.0224424	0.0823277	0.774167	0.999907	0.0335651	0.184036	0.667928	0.999874
ENSMUSG00000051950	B3glct	4.26221	0.0150734	0.0259804	0.871948	0.999921	-0.0545038	0.339738	0.55998	0.999907	-0.0695772	0.555215	0.456195	0.999874
ENSMUSG00000022686	B3gnt5	0.0189798	0.083975	0.0768191	0.781655	0.999921	0.328804	1.23657	0.266133	0.999907	0.244829	0.698439	0.403309	0.999874
ENSMUSG00000059479	B3gnt8	2.30372	0.0351541	0.0243004	0.876123	0.999921	0.341868	2.34267	0.125874	0.999907	0.306714	1.89123	0.169063	0.999874
ENSMUSG00000069920	B3gnt9	1.81672	0.0668007	0.0714884	0.789182	0.999921	0.05749	0.0531842	0.817612	0.999907	-0.00931071	0.00140249	0.970126	0.999874
ENSMUSG00000046605	B3gntl1	2.79392	-0.156529	0.638654	0.424199	0.999921	-0.087157	0.199613	0.655034	0.999907	0.0693717	0.125536	0.723106	0.999874
ENSMUSG00000053706	B430305J03Rik	3.24817	-0.032022	0.0367529	0.847969	0.999921	0.156652	0.890997	0.345207	0.999907	0.188674	1.29104	0.255856	0.999874
ENSMUSG00000006731	B4galnt1	6.5608	0.0604578	0.668218	0.413673	0.999921	-0.0241063	0.10621	0.744501	0.999907	-0.0845641	1.30962	0.252464	0.999874
ENSMUSG00000041372	B4galnt3	0.16938	0.156489	0.193331	0.660158	0.999921	-0.20415	0.320367	0.571387	0.999907	-0.360639	1.01418	0.313905	0.999874
ENSMUSG00000055629	B4galnt4	6.43057	0.10177	1.11867	0.290206	0.999921	0.0288518	0.0899317	0.764264	0.999907	-0.072918	0.575587	0.448047	0.999874
ENSMUSG00000028413	B4galt1	2.95217	0.279273	1.53321	0.215631	0.999921	0.115401	0.261386	0.60917	0.999907	-0.163872	0.532468	0.465571	0.999874
ENSMUSG00000028541	B4galt2	5.78727	0.0432181	0.301662	0.582842	0.999921	0.00702191	0.00797396	0.928846	0.999907	-0.0361962	0.212422	0.644876	0.999874
ENSMUSG00000052423	B4galt3	5.03863	0.0733673	0.644655	0.42203	0.999921	-0.131358	2.05309	0.151898	0.999907	-0.204726	5.00827	0.0252266	0.999874
ENSMUSG00000022793	B4galt4	4.63793	-0.0239002	0.0739585	0.785658	0.999921	0.0291976	0.111339	0.738624	0.999907	0.0530978	0.368179	0.543998	0.999874
ENSMUSG00000017929	B4galt5	5.56959	0.032448	0.166706	0.683056	0.999921	0.0474287	0.357558	0.549865	0.999907	0.0149807	0.0357573	0.850018	0.999874
ENSMUSG00000056124	B4galt6	7.53173	0.0913147	1.68529	0.194223	0.999921	0.0397355	0.319232	0.57207	0.999907	-0.0515792	0.53881	0.462926	0.999874
ENSMUSG00000021504	B4galt7	4.24401	-0.0559545	0.256466	0.612558	0.999921	-0.0445205	0.163203	0.686225	0.999907	0.011434	0.0107419	0.917453	0.999874
ENSMUSG00000052364	B630019K06Rik	5.0168	-0.0271512	0.0825741	0.773839	0.999921	0.157579	2.81318	0.0934929	0.999907	0.18473	3.86464	0.0493137	0.999874
ENSMUSG00000116652	B830017H08Rik	1.58517	0.185478	0.705982	0.400781	0.999921	0.228687	1.08452	0.297688	0.999907	0.0432089	0.0395535	0.842356	0.999874
ENSMUSG00000092124	B930094E09Rik	2.0469	-0.266779	1.28164	0.257594	0.999921	0.154154	0.44124	0.506525	0.999907	0.420933	3.22972	0.0723132	0.999874
ENSMUSG00000001039	B9d1	3.42814	0.280762	2.76768	0.0961855	0.999921	0.100062	0.350369	0.553904	0.999907	-0.1807	1.15784	0.281915	0.999874
ENSMUSG00000063439	B9d2	3.2814	-0.0424808	0.118471	0.730698	0.999921	0.0229435	0.0350079	0.851579	0.999907	0.0654242	0.283989	0.594099	0.999874
ENSMUSG00000022296	Baalc	7.37784	-0.00622983	0.00840716	0.926944	0.999921	0.00255635	0.00141753	0.969967	0.999907	0.00878618	0.0167498	0.897024	0.999874
ENSMUSG00000031820	Babam1	5.85744	0.0234709	0.0885052	0.766086	0.999921	0.0514483	0.426787	0.51357	0.999907	0.0279774	0.12643	0.722162	0.999874
ENSMUSG00000052139	Babam2	4.63943	0.0236874	0.0811643	0.775726	0.999921	0.119369	2.08788	0.148472	0.999907	0.0956821	1.34655	0.245883	0.999874
ENSMUSG00000032086	Bace1	6.68546	-0.0274291	0.125189	0.723473	0.999921	0.030047	0.150634	0.69793	0.999907	0.0574761	0.551109	0.457865	0.999874
ENSMUSG00000040605	Bace2	1.83297	0.155039	0.193681	0.65987	0.999921	0.710876	4.11555	0.0424908	0.999907	0.555837	2.54187	0.110863	0.999874
ENSMUSG00000025612	Bach1	4.04443	-0.0669195	0.428307	0.512821	0.999921	0.0844058	0.69337	0.405021	0.999907	0.151325	2.22049	0.13619	0.999874
ENSMUSG00000040270	Bach2	3.73855	0.06368	0.219211	0.639642	0.999921	-0.0117545	0.00746634	0.931142	0.999907	-0.0754346	0.30889	0.578362	0.999874
ENSMUSG00000024959	Bad	4.46128	0.0464127	0.155176	0.693637	0.999921	0.105493	0.805869	0.369344	0.999907	0.0590803	0.253576	0.614568	0.999874
ENSMUSG00000028416	Bag1	6.58278	0.0487969	0.278447	0.597721	0.999921	0.0772067	0.698071	0.403433	0.999907	0.0284098	0.0946427	0.758356	0.999874
ENSMUSG00000042215	Bag2	2.86033	-0.190793	2.03417	0.153799	0.999921	0.0325436	0.0610978	0.804769	0.999907	0.223337	2.82209	0.0929751	0.999874
ENSMUSG00000030847	Bag3	2.65169	0.0529363	0.118718	0.730429	0.999921	-0.0691472	0.201582	0.653447	0.999907	-0.122083	0.632715	0.426361	0.999874
ENSMUSG00000037316	Bag4	6.67295	-0.0568337	0.298396	0.58489	0.999921	-0.0340053	0.106943	0.743652	0.999907	0.0228284	0.0481754	0.826269	0.999874
ENSMUSG00000049792	Bag5	5.42135	-0.0933297	0.812299	0.367441	0.999921	0.020466	0.0392716	0.842912	0.999907	0.113796	1.21122	0.271091	0.999874
ENSMUSG00000024392	Bag6	7.37895	0.0117982	0.0227976	0.879985	0.999921	-0.0469256	0.360707	0.548114	0.999907	-0.0587239	0.565104	0.452211	0.999874
ENSMUSG00000039741	Bahcc1	4.92167	0.0028545	0.000769522	0.977869	0.999921	-0.0101897	0.00983219	0.921013	0.999907	-0.0130442	0.0161249	0.898953	0.999874
ENSMUSG00000040007	Bahd1	5.80203	-0.0377926	0.290389	0.589971	0.999921	0.0113519	0.0263559	0.871034	0.999907	0.0491445	0.493488	0.482376	0.999874
ENSMUSG00000025372	Baiap2	8.01145	0.076424	0.649229	0.420388	0.999921	-0.0398153	0.176185	0.674673	0.999907	-0.116239	1.50214	0.220342	0.999874
ENSMUSG00000018126	Baiap2l2	1.00542	0.24638	0.672044	0.41234	0.999921	0.0761006	0.0637869	0.800608	0.999907	-0.17028	0.325912	0.568076	0.999874
ENSMUSG00000047507	Baiap3	3.08548	-0.0916377	0.250462	0.61675	0.999921	-0.0600818	0.108219	0.742181	0.999907	0.0315559	0.0297637	0.863027	0.999874
ENSMUSG00000057789	Bak1	3.58515	0.0759003	0.369044	0.543526	0.999921	0.0501082	0.16137	0.687898	0.999907	-0.0257921	0.0430696	0.835594	0.999874
ENSMUSG00000024232	Bambi	2.44971	0.220978	1.8011	0.17958	0.999921	0.155071	0.88773	0.346093	0.999907	-0.0659078	0.164159	0.685356	0.999874
ENSMUSG00000024844	Banf1	5.0314	-0.031526	0.107946	0.742495	0.999921	0.121778	1.62621	0.202229	0.999907	0.153304	2.57592	0.108501	0.999874
ENSMUSG00000037922	Bank1	0.538667	0.331377	1.85864	0.172782	0.999921	0.178553	0.532525	0.465547	0.999907	-0.152824	0.413699	0.520098	0.999874
ENSMUSG00000025316	Banp	5.07981	0.0145538	0.0210753	0.884574	0.999921	-0.116671	1.35069	0.245157	0.999907	-0.131225	1.71088	0.190871	0.999874
ENSMUSG00000021901	Bap1	7.05524	-0.0241252	0.128386	0.720111	0.999921	-0.0164914	0.0600964	0.806344	0.999907	0.00763376	0.0128754	0.909658	0.999874
ENSMUSG00000032033	Barx2	0.579148	0.388602	2.11959	0.145426	0.999921	-0.128035	0.217567	0.6409	0.999907	-0.516637	3.73016	0.0534382	0.999874
ENSMUSG00000045763	Basp1	9.19591	-0.0787485	0.85598	0.354866	0.999921	0.0161349	0.0359569	0.849605	0.999907	0.0948834	1.24301	0.264891	0.999874
ENSMUSG00000039699	Batf2	1.58127	0.0413843	0.024797	0.874874	0.999921	0.269283	1.07024	0.300891	0.999907	0.227899	0.769896	0.380249	0.999874
ENSMUSG00000026630	Batf3	-0.0871404	-0.0776762	0.05502	0.814548	0.999921	0.202361	0.392691	0.530888	0.999907	0.280037	0.746486	0.387591	0.999874
ENSMUSG00000003873	Bax	3.92816	-0.0737728	0.469593	0.493175	0.999921	-0.00671672	0.00393433	0.949986	0.999907	0.0670561	0.390401	0.532089	0.999874
ENSMUSG00000035021	Baz1a	0.685599	-0.116914	0.300202	0.583756	0.999921	-0.0819074	0.150372	0.69818	0.999907	0.0350069	0.0269568	0.869585	0.999874
ENSMUSG00000002748	Baz1b	7.35224	0.0708018	0.713921	0.398145	0.999921	-0.0224103	0.0715148	0.789144	0.999907	-0.0932121	1.23836	0.265788	0.999874
ENSMUSG00000040054	Baz2a	6.37875	0.0678436	0.422387	0.515748	0.999921	-0.107967	1.06805	0.301387	0.999907	-0.17581	2.83475	0.0922449	0.999874
ENSMUSG00000026987	Baz2b	5.35795	0.127805	1.16754	0.279908	0.999921	0.0298225	0.0635588	0.800957	0.999907	-0.0979822	0.688444	0.406694	0.999874
ENSMUSG00000002083	Bbc3	2.967	0.0892676	0.25753	0.611822	0.999921	-0.0507249	0.0828861	0.773424	0.999907	-0.139993	0.634723	0.425628	0.999874
ENSMUSG00000084957	Bbip1	5.01915	0.00617507	0.00490017	0.944193	0.999921	0.00223435	0.000644015	0.979754	0.999907	-0.00394071	0.00200584	0.964277	0.999874
ENSMUSG00000057265	Bbof1	3.92568	0.0647619	0.107694	0.742785	0.999921	-0.0609913	0.095438	0.757374	0.999907	-0.125753	0.406385	0.52381	0.999874
ENSMUSG00000041660	Bbox1	1.69831	-0.0444404	0.0423174	0.837016	0.999921	0.583075	7.75304	0.00536223	0.380847	0.627516	8.95884	0.0027613	0.506714
ENSMUSG00000006464	Bbs1	5.51102	-0.00427148	0.00307924	0.955747	0.999921	-0.054836	0.508013	0.476	0.999907	-0.0505645	0.432253	0.510886	0.999874
ENSMUSG00000035759	Bbs10	2.05591	0.104851	0.385933	0.534445	0.999921	0.20553	1.51175	0.218873	0.999907	0.100679	0.368207	0.543983	0.999874
ENSMUSG00000051444	Bbs12	2.35477	-0.148437	0.84494	0.357988	0.999921	-0.0763729	0.227123	0.633665	0.999907	0.0720639	0.199537	0.655095	0.999874
ENSMUSG00000031755	Bbs2	4.60991	0.1079	0.670504	0.412876	0.999921	0.0852404	0.419235	0.517319	0.999907	-0.0226594	0.0297539	0.86305	0.999874
ENSMUSG00000025235	Bbs4	5.60311	-0.0447813	0.376684	0.539383	0.999921	-0.0331156	0.206874	0.649228	0.999907	0.0116657	0.0256394	0.872784	0.999874
ENSMUSG00000063145	Bbs5	4.08381	0.10283	0.867121	0.351754	0.999921	0.0934484	0.719038	0.39646	0.999907	-0.0093812	0.00730826	0.931873	0.999874
ENSMUSG00000037325	Bbs7	4.20805	0.0765496	0.655404	0.418187	0.999921	0.00714582	0.00571209	0.939755	0.999907	-0.0694037	0.543171	0.461121	0.999874
ENSMUSG00000035919	Bbs9	3.41673	0.156979	1.77042	0.18333	0.999921	0.227392	3.76049	0.0524771	0.999907	0.0704123	0.367008	0.54464	0.999874
ENSMUSG00000022641	Bbx	5.45272	-0.134332	2.665	0.102578	0.999921	-0.0623586	0.578113	0.447053	0.999907	0.0719736	0.766001	0.381457	0.999874
ENSMUSG00000067722	BC003965	4.89141	-0.129652	2.43365	0.118756	0.999921	-0.00608052	0.00542359	0.941293	0.999907	0.123572	2.22265	0.135999	0.999874
ENSMUSG00000052712	BC004004	5.46549	-0.0435514	0.263807	0.607517	0.999921	-0.00989957	0.0136923	0.906849	0.999907	0.0336518	0.158049	0.69096	0.999874
ENSMUSG00000019132	BC005537	7.65188	-0.0125017	0.0298066	0.86293	0.999921	-0.0843489	1.35674	0.244104	0.999907	-0.0718473	0.984517	0.321086	0.999874
ENSMUSG00000026851	BC005624	6.20285	0.0823104	0.938241	0.332731	0.999921	0.124595	2.15543	0.142067	0.999907	0.042285	0.248999	0.617781	0.999874
ENSMUSG00000112160	BC024063	1.71247	-0.142942	0.468198	0.493817	0.999921	0.129628	0.398054	0.528096	0.999907	0.27257	1.73841	0.18734	0.999874
ENSMUSG00000044361	BC024139	0.546528	0.325944	1.14722	0.284133	0.999921	0.472461	2.46138	0.116676	0.999907	0.146518	0.246745	0.619376	0.999874
ENSMUSG00000078786	BC024978	4.10376	0.00252906	0.000668932	0.979366	0.999921	-0.0915212	0.874406	0.349738	0.999907	-0.0940502	0.925082	0.336144	0.999874
ENSMUSG00000074862	BC025920	2.33841	0.114505	0.55433	0.456554	0.999921	0.0906141	0.349047	0.554653	0.999907	-0.0238909	0.0246461	0.875252	0.999874
ENSMUSG00000038543	BC028528	0.239933	-0.113066	0.20801	0.648332	0.999921	-0.124122	0.253695	0.614485	0.999907	-0.0110561	0.00197511	0.964552	0.999874
ENSMUSG00000074649	BC029722	5.93604	-0.0691145	0.75149	0.386005	0.999921	0.133543	2.83143	0.0924362	0.999907	0.202657	6.50675	0.0107466	0.884206
ENSMUSG00000049946	BC030500	3.75911	-0.0724585	0.37068	0.542634	0.999921	-0.0877951	0.546209	0.459871	0.999907	-0.0153366	0.0166069	0.897462	0.999874
ENSMUSG00000036299	BC031181	6.39228	-0.00370012	0.00272379	0.958377	0.999921	0.0985575	1.94277	0.163368	0.999907	0.102258	2.0925	0.148024	0.999874
ENSMUSG00000033722	BC034090	2.81843	0.137033	0.899183	0.343001	0.999921	0.122462	0.722171	0.395433	0.999907	-0.0145717	0.0103794	0.918852	0.999874
ENSMUSG00000090486	BC035947	0.503764	0.173468	0.445563	0.50445	0.999921	0.132111	0.259455	0.610495	0.999907	-0.0413565	0.0261937	0.871428	0.999874
ENSMUSG00000053684	BC048403	3.3782	-0.139903	1.49325	0.221713	0.999921	-0.0744789	0.429166	0.512398	0.999907	0.0654244	0.3272	0.567313	0.999874
ENSMUSG00000047515	BC049715	1.77483	-0.0604837	0.0868346	0.768241	0.999921	-0.0329089	0.0259617	0.871994	0.999907	0.0275748	0.0181527	0.892824	0.999874
ENSMUSG00000057246	BC051142	1.6108	0.0612942	0.0421558	0.837323	0.999921	0.152907	0.264693	0.606914	0.999907	0.0916128	0.0954576	0.75735	0.999874
ENSMUSG00000041406	BC055324	0.645302	-0.00165506	3.81195e-05	0.995074	0.999921	0.170959	0.415381	0.519251	0.999907	0.172614	0.424105	0.514896	0.999874
ENSMUSG00000002980	Bcam	2.29094	-0.0195312	0.0151472	0.902049	0.999921	0.426065	7.62976	0.00574131	0.400184	0.445596	8.34304	0.00387168	0.589953
ENSMUSG00000004892	Bcan	7.94558	0.0402987	0.163839	0.685646	0.999921	-0.0695145	0.4874	0.485089	0.999907	-0.109813	1.21653	0.270043	0.999874
ENSMUSG00000020650	Bcap29	5.48189	-0.0113848	0.0174756	0.89483	0.999921	0.0872597	1.03343	0.309353	0.999907	0.0986445	1.32134	0.250351	0.999874
ENSMUSG00000002015	Bcap31	5.48855	-0.0185184	0.0411264	0.839294	0.999921	0.0958421	1.10868	0.292369	0.999907	0.114361	1.57862	0.208959	0.999874
ENSMUSG00000031955	Bcar1	5.44338	0.0572107	0.353686	0.552034	0.999921	-0.0715811	0.552689	0.457221	0.999907	-0.128792	1.79353	0.180497	0.999874
ENSMUSG00000028121	Bcar3	3.21184	0.0446498	0.108931	0.741364	0.999921	0.0196274	0.0211278	0.884431	0.999907	-0.0250224	0.0345336	0.852576	0.999874
ENSMUSG00000013523	Bcas1	7.29718	0.152149	1.24245	0.264999	0.999921	0.226161	2.74555	0.0975253	0.999907	0.0740125	0.294551	0.587319	0.999874
ENSMUSG00000005687	Bcas2	5.68859	0.0017268	0.000431605	0.983425	0.999921	-0.0956415	1.32264	0.250119	0.999907	-0.0973682	1.37195	0.241477	0.999874
ENSMUSG00000059439	Bcas3	5.72421	0.045381	0.375876	0.539819	0.999921	0.00255107	0.00118922	0.97249	0.999907	-0.04283	0.336269	0.561991	0.999874
ENSMUSG00000030268	Bcat1	6.7087	-0.126791	2.10098	0.147205	0.999921	-0.140043	2.56535	0.109228	0.999907	-0.0132526	0.0229399	0.879613	0.999874
ENSMUSG00000030826	Bcat2	3.5456	0.103821	0.610803	0.434486	0.999921	-0.0855897	0.412149	0.520881	0.999907	-0.189411	2.03422	0.153793	0.999874
ENSMUSG00000030983	Bccip	5.52434	-0.00979084	0.0168746	0.896644	0.999921	-0.00207192	0.00075875	0.978025	0.999907	0.00771892	0.0105366	0.918242	0.999874
ENSMUSG00000037525	Bcdin3d	1.81342	0.125501	0.540815	0.462095	0.999921	0.0264311	0.0238992	0.877142	0.999907	-0.0990704	0.342451	0.558418	0.999874
ENSMUSG00000027792	Bche	2.35271	0.517811	4.67501	0.0306046	0.999921	0.691296	8.39388	0.00376486	0.332686	0.173485	0.547493	0.459344	0.999874
ENSMUSG00000060376	Bckdha	5.1995	-0.040542	0.199619	0.655029	0.999921	-0.0189476	0.0437856	0.834253	0.999907	0.0215944	0.0568191	0.811596	0.999874
ENSMUSG00000032263	Bckdhb	4.38894	-0.0951394	0.987578	0.320335	0.999921	-0.0802717	0.707199	0.400375	0.999907	0.0148677	0.0241305	0.876553	0.999874
ENSMUSG00000030802	Bckdk	4.97729	0.0275948	0.102143	0.749273	0.999921	-0.0147721	0.0293227	0.864036	0.999907	-0.0423669	0.241838	0.622882	0.999874
ENSMUSG00000028191	Bcl10	3.52375	-0.0462443	0.0734641	0.786358	0.999921	0.0377892	0.0493555	0.824189	0.999907	0.0840335	0.243886	0.621413	0.999874
ENSMUSG00000000861	Bcl11a	6.78107	0.0465766	0.433935	0.510064	0.999921	-0.0247182	0.122221	0.726638	0.999907	-0.0712949	1.01836	0.312908	0.999874
ENSMUSG00000048251	Bcl11b	7.41544	-0.0231848	0.08035	0.776824	0.999921	-0.0408656	0.249784	0.617227	0.999907	-0.0176808	0.0467561	0.828807	0.999874
ENSMUSG00000057329	Bcl2	3.94396	-0.0453701	0.117872	0.731354	0.999921	0.0205609	0.024373	0.875939	0.999907	0.065931	0.250282	0.616876	0.999874
ENSMUSG00000007659	Bcl2l1	6.49158	0.0879612	0.980911	0.321974	0.999921	0.013582	0.0233859	0.878458	0.999907	-0.0743791	0.7028	0.401844	0.999874
ENSMUSG00000027381	Bcl2l11	2.29599	-0.040996	0.0593901	0.807462	0.999921	0.105525	0.402149	0.525982	0.999907	0.146521	0.77373	0.379066	0.999874
ENSMUSG00000003190	Bcl2l12	0.983167	0.0494269	0.0384131	0.844616	0.999921	0.104259	0.173509	0.677012	0.999907	0.0548318	0.048337	0.825983	0.999874
ENSMUSG00000009112	Bcl2l13	5.76426	0.0434198	0.30816	0.578811	0.999921	0.0169034	0.0467814	0.828762	0.999907	-0.0265164	0.115426	0.734049	0.999874
ENSMUSG00000044165	Bcl2l15	0.0770736	0.194821	0.258697	0.611017	0.999921	-0.0886399	0.0526457	0.818522	0.999907	-0.28346	0.547642	0.459283	0.999874
ENSMUSG00000089682	Bcl2l2	6.92715	-0.0612889	0.561544	0.453639	0.999921	-0.00606301	0.00550681	0.940845	0.999907	0.0552259	0.456559	0.499236	0.999874
ENSMUSG00000022508	Bcl6	5.47755	-0.0971432	0.615859	0.43259	0.999921	-0.0109594	0.00786362	0.929339	0.999907	0.0861838	0.48547	0.485955	0.999874
ENSMUSG00000000317	Bcl6b	-0.0812326	-0.0776508	0.0776656	0.780486	0.999921	-0.10637	0.147032	0.701388	0.999907	-0.0287193	0.0105885	0.918042	0.999874
ENSMUSG00000029438	Bcl7a	6.58086	-0.0356762	0.301132	0.583174	0.999921	-0.0884701	1.85276	0.173463	0.999907	-0.0527938	0.659463	0.416749	0.999874
ENSMUSG00000029681	Bcl7b	4.88302	-0.0881902	0.940059	0.332263	0.999921	-0.0205765	0.0515743	0.820346	0.999907	0.0676137	0.554663	0.456419	0.999874
ENSMUSG00000030814	Bcl7c	4.02341	0.0105844	0.00913111	0.923873	0.999921	0.115993	1.10938	0.292218	0.999907	0.105409	0.918475	0.337876	0.999874
ENSMUSG00000038256	Bcl9	5.86116	-0.0739868	0.884243	0.347042	0.999921	-0.105155	1.7889	0.18106	0.999907	-0.0311681	0.15686	0.692064	0.999874
ENSMUSG00000063382	Bcl9l	5.44553	-0.0674608	0.79116	0.37375	0.999921	-0.0722042	0.909598	0.340221	0.999907	-0.00474336	0.0039155	0.950106	0.999874
ENSMUSG00000037608	Bclaf1	7.50091	-0.00737672	0.0115138	0.914549	0.999921	-0.0694732	1.02131	0.312208	0.999907	-0.0620965	0.816145	0.36631	0.999874
ENSMUSG00000044150	Bclaf3	3.19874	-0.00361088	0.000840174	0.976876	0.999921	-0.203712	2.64102	0.104137	0.999907	-0.200101	2.55308	0.110079	0.999874
ENSMUSG00000032066	Bco2	2.07553	0.100256	0.384542	0.535182	0.999921	0.027314	0.0285411	0.865843	0.999907	-0.0729423	0.206743	0.649332	0.999874
ENSMUSG00000040363	Bcor	4.58913	-0.0151418	0.0296602	0.863264	0.999921	-0.0534903	0.371013	0.542452	0.999907	-0.0383485	0.190775	0.662272	0.999874
ENSMUSG00000036959	Bcorl1	4.59239	-0.0411986	0.211775	0.64538	0.999921	-0.0278807	0.0975612	0.754776	0.999907	0.0133179	0.0222322	0.881471	0.999874
ENSMUSG00000009681	Bcr	7.25875	-0.0885141	1.17764	0.277837	0.999921	-0.0940425	1.33051	0.248714	0.999907	-0.00552845	0.00459437	0.945959	0.999874
ENSMUSG00000026172	Bcs1l	3.90334	0.0702435	0.453279	0.500782	0.999921	0.0261387	0.0628939	0.801979	0.999907	-0.0441048	0.180481	0.67096	0.999874
ENSMUSG00000046598	Bdh1	5.5884	0.0549949	0.480409	0.488237	0.999921	0.0447238	0.318544	0.572484	0.999907	-0.0102711	0.0168614	0.896684	0.999874
ENSMUSG00000028167	Bdh2	0.902156	-0.203786	0.380055	0.537574	0.999921	0.690781	4.65747	0.0309186	0.910417	0.894567	7.66952	0.00561614	0.680854
ENSMUSG00000048482	Bdnf	5.50916	-0.117326	2.11785	0.145591	0.999921	-0.0760182	0.89367	0.344485	0.999907	0.0413082	0.262706	0.608267	0.999874
ENSMUSG00000049658	Bdp1	5.93603	0.0683479	0.78396	0.375933	0.999921	0.0114301	0.0219368	0.882255	0.999907	-0.0569178	0.545794	0.460042	0.999874
ENSMUSG00000031872	Bean1	3.0848	-0.00568104	0.00222011	0.962419	0.999921	-0.00568323	0.00223944	0.962256	0.999907	-2.18869e-06	2.84935e-10	0.999987	0.999987
ENSMUSG00000035086	Becn1	6.72237	-0.0142665	0.0433523	0.835063	0.999921	-0.0464543	0.460138	0.49756	0.999907	-0.0321878	0.220939	0.638325	0.999874
ENSMUSG00000040867	Begain	7.00073	-0.0330368	0.13288	0.715465	0.999921	-0.0777481	0.736161	0.390893	0.999907	-0.0447113	0.243422	0.621746	0.999874
ENSMUSG00000038214	Bend3	3.0371	-0.0389527	0.0631096	0.801647	0.999921	-0.130542	0.708051	0.400092	0.999907	-0.0915894	0.348129	0.555174	0.999874
ENSMUSG00000092060	Bend4	3.85883	-0.0271652	0.0463579	0.829526	0.999921	-0.099435	0.621152	0.43062	0.999907	-0.0722699	0.327967	0.566859	0.999874
ENSMUSG00000028545	Bend5	2.73564	0.0498303	0.106487	0.74418	0.999921	0.109659	0.521452	0.470223	0.999907	0.0598291	0.15623	0.692651	0.999874
ENSMUSG00000042182	Bend6	6.50096	0.0624018	0.394118	0.530143	0.999921	0.104171	1.0999	0.294288	0.999907	0.0417692	0.177106	0.673873	0.999874
ENSMUSG00000048186	Bend7	0.445861	-0.233816	0.856866	0.354617	0.999921	-0.0554534	0.0502621	0.822608	0.999907	0.178362	0.501768	0.478724	0.999874
ENSMUSG00000037418	Best1	0.527571	0.363152	2.45651	0.117039	0.999921	0.174555	0.555512	0.456074	0.999907	-0.188597	0.696115	0.404092	0.999874
ENSMUSG00000020169	Best3	0.844819	0.138853	0.166362	0.683366	0.999921	-0.20591	0.359706	0.548669	0.999907	-0.344763	1.01681	0.313277	0.999874
ENSMUSG00000032757	Bet1	4.03245	-0.00788924	0.00559359	0.940382	0.999921	0.00760468	0.00523041	0.942346	0.999907	0.0154939	0.0217355	0.882793	0.999874
ENSMUSG00000025484	Bet1l	4.26718	-0.0687021	0.418558	0.517657	0.999921	-0.119338	1.26408	0.26088	0.999907	-0.0506364	0.226909	0.633826	0.999874
ENSMUSG00000050071	Bex1	5.12849	-0.409175	14.6031	0.000132699	0.0794771	-0.219298	4.24069	0.0394661	0.984886	0.189877	3.13725	0.0765228	0.999874
ENSMUSG00000042750	Bex2	7.3937	-0.2471	8.96503	0.00275196	0.485512	-0.129078	2.45381	0.11724	0.999907	0.118021	2.04596	0.15261	0.999874
ENSMUSG00000046432	Bex3	6.91059	0.0458271	0.234431	0.628257	0.999921	0.0828779	0.767639	0.380948	0.999907	0.0370508	0.153574	0.695143	0.999874
ENSMUSG00000047844	Bex4	3.89439	-0.280682	3.49654	0.0614972	0.999921	-0.177787	1.41347	0.234482	0.999907	0.102896	0.468691	0.49359	0.999874
ENSMUSG00000022684	Bfar	5.09261	-0.0354641	0.165653	0.684004	0.999921	-0.000248701	8.19164e-06	0.997716	0.999907	0.0352154	0.164109	0.685401	0.999874
ENSMUSG00000032556	Bfsp2	2.02367	-0.109192	0.199528	0.655102	0.999921	0.088592	0.133254	0.715082	0.999907	0.197784	0.660505	0.416382	0.999874
ENSMUSG00000074489	Bglap3	0.428875	0.836559	3.08331	0.0790995	0.999921	-0.0564303	0.0136607	0.906956	0.999907	-0.892989	3.51759	0.0607206	0.999874
ENSMUSG00000031375	Bgn	2.95938	0.143237	1.04897	0.305744	0.999921	0.196323	1.99159	0.158175	0.999907	0.0530857	0.147912	0.700539	0.999874
ENSMUSG00000044243	Bhlha9	1.19416	-0.120031	0.275934	0.599378	0.999921	0.0593798	0.0694627	0.792121	0.999907	0.17941	0.626426	0.428669	0.999874
ENSMUSG00000072964	Bhlhb9	6.22376	0.0167901	0.0297589	0.863038	0.999921	0.0342487	0.124013	0.724722	0.999907	0.0174585	0.032251	0.857478	0.999874
ENSMUSG00000025128	Bhlhe22	6.57675	-0.0360348	0.116442	0.732926	0.999921	-0.0168155	0.0253841	0.873414	0.999907	0.0192193	0.033152	0.855522	0.999874
ENSMUSG00000030103	Bhlhe40	6.6462	-0.296541	9.38171	0.00219161	0.437537	-0.249977	6.6815	0.00974186	0.533371	0.0465642	0.231147	0.630675	0.999874
ENSMUSG00000030256	Bhlhe41	5.701	-0.115085	1.74992	0.185886	0.999921	-0.0719576	0.686883	0.407227	0.999907	0.0431275	0.245934	0.619953	0.999874
ENSMUSG00000014329	Bicc1	2.84744	0.0184093	0.0132069	0.908508	0.999921	0.131581	0.684036	0.4082	0.999907	0.113172	0.507693	0.476139	0.999874
ENSMUSG00000003452	Bicd1	6.08657	-0.0483114	0.466343	0.494675	0.999921	-0.0404562	0.328051	0.566809	0.999907	0.00785523	0.0123552	0.911494	0.999874
ENSMUSG00000037933	Bicd2	6.5449	0.0941314	1.33686	0.247589	0.999921	0.00378784	0.00216429	0.962894	0.999907	-0.0903436	1.23411	0.266609	0.999874
ENSMUSG00000041609	Bicdl1	5.68704	0.115281	0.921185	0.337164	0.999921	-0.0266886	0.0493266	0.824239	0.999907	-0.14197	1.39873	0.236937	0.999874
ENSMUSG00000070808	Bicra	4.75763	-0.0940847	0.580949	0.44594	0.999921	-0.16677	1.82521	0.176694	0.999907	-0.0726851	0.345931	0.556425	0.999874
ENSMUSG00000036568	Bicral	6.15173	0.102839	1.02317	0.311769	0.999921	-0.0430179	0.178838	0.672374	0.999907	-0.145856	2.05993	0.151217	0.999874
ENSMUSG00000004446	Bid	3.46599	0.0372543	0.104846	0.74609	0.999921	-0.00976441	0.00721885	0.93229	0.999907	-0.0470187	0.168226	0.681693	0.999874
ENSMUSG00000024381	Bin1	8.15332	0.0373329	0.191317	0.661823	0.999921	-0.0798176	0.874194	0.349797	0.999907	-0.11715	1.88362	0.169923	0.999874
ENSMUSG00000098112	Bin2	2.44955	-0.116647	0.439547	0.507341	0.999921	-0.114427	0.42568	0.514116	0.999907	0.00221999	0.000159016	0.989939	0.999874
ENSMUSG00000022089	Bin3	3.55327	-0.069102	0.271421	0.60238	0.999921	-0.0874288	0.43609	0.509016	0.999907	-0.0183268	0.0190947	0.890095	0.999874
ENSMUSG00000057367	Birc2	5.19929	0.0395487	0.240863	0.623583	0.999921	0.0348658	0.187893	0.664676	0.999907	-0.00468291	0.00340205	0.953488	0.999874
ENSMUSG00000032000	Birc3	0.496208	0.355959	2.3943	0.121779	0.999921	0.11179	0.228848	0.63238	0.999907	-0.24417	1.17249	0.27889	0.999874
ENSMUSG00000017716	Birc5	0.0844656	0.390884	1.55463	0.212454	0.999921	0.525061	2.88165	0.0895942	0.999907	0.134177	0.200242	0.654526	0.999874
ENSMUSG00000024073	Birc6	7.48538	-0.0116303	0.0208064	0.885307	0.999921	-0.015049	0.0348644	0.85188	0.999907	-0.00341864	0.00179939	0.966164	0.999874
ENSMUSG00000041684	Bivm	4.54679	0.00392425	0.00212005	0.963275	0.999921	-0.046681	0.300441	0.583606	0.999907	-0.0506053	0.353791	0.551975	0.999874
ENSMUSG00000067787	Blcap	6.58544	-0.0840766	1.34845	0.24555	0.999921	0.0371784	0.265057	0.606667	0.999907	0.121255	2.81396	0.0934477	0.999874
ENSMUSG00000030528	Blm	2.34173	0.0311168	0.0313666	0.859425	0.999921	-0.00308018	0.000308294	0.985991	0.999907	-0.0341969	0.0381989	0.845044	0.999874
ENSMUSG00000020840	Blmh	5.71689	0.0315551	0.12751	0.721028	0.999921	0.0226057	0.0655629	0.79791	0.999907	-0.00894939	0.0102952	0.919181	0.999874
ENSMUSG00000061132	Blnk	1.98741	0.154809	0.601243	0.438104	0.999921	-0.0534481	0.0708658	0.79008	0.999907	-0.208258	1.09222	0.295979	0.999874
ENSMUSG00000057506	Bloc1s2	4.42646	0.0778911	0.702957	0.401792	0.999921	0.117691	1.6174	0.203455	0.999907	0.0397997	0.186358	0.665965	0.999874
ENSMUSG00000057667	Bloc1s3	3.21536	0.00428532	0.000866595	0.976515	0.999921	-0.0743053	0.260384	0.609856	0.999907	-0.0785906	0.291734	0.589112	0.999874
ENSMUSG00000060708	Bloc1s4	3.83753	-0.118181	0.839074	0.359662	0.999921	-0.119989	0.868108	0.35148	0.999907	-0.00180754	0.000195968	0.988831	0.999874
ENSMUSG00000038982	Bloc1s5	3.83073	0.218745	3.30581	0.0690352	0.999921	0.17903	2.21895	0.136326	0.999907	-0.0397157	0.111094	0.738902	0.999874
ENSMUSG00000005804	Bloc1s6	4.57476	0.0229001	0.0671555	0.795524	0.999921	0.117732	1.79608	0.180187	0.999907	0.0948323	1.16937	0.27953	0.999874
ENSMUSG00000001999	Blvra	3.63202	0.0311231	0.0767613	0.781735	0.999921	0.0873613	0.611283	0.434305	0.999907	0.0562381	0.254489	0.613932	0.999874
ENSMUSG00000040466	Blvrb	2.53374	-0.0777529	0.241081	0.623427	0.999921	0.113265	0.524311	0.469008	0.999907	0.191018	1.48305	0.223299	0.999874
ENSMUSG00000026577	Blzf1	4.48007	0.0306251	0.103159	0.748072	0.999921	-0.090624	0.900025	0.342775	0.999907	-0.121249	1.61687	0.203528	0.999874
ENSMUSG00000044117	Bmerb1	7.59904	0.124712	1.69769	0.19259	0.999921	0.126486	1.74715	0.186235	0.999907	0.00177361	0.000344033	0.985202	0.999874
ENSMUSG00000040093	Bmf	1.60676	0.185928	0.630312	0.427241	0.999921	0.425642	3.38003	0.0659909	0.999907	0.239714	1.09424	0.295533	0.999874
ENSMUSG00000026739	Bmi1	5.87452	0.0784895	1.18902	0.275527	0.999921	0.0283208	0.15494	0.693859	0.999907	-0.0501687	0.488393	0.484645	0.999874
ENSMUSG00000022098	Bmp1	5.88652	0.207191	0.637419	0.424647	0.999921	-0.0976493	0.14158	0.706715	0.999907	-0.30484	1.37855	0.240349	0.999874
ENSMUSG00000027358	Bmp2	1.27241	-0.173115	0.641614	0.423127	0.999921	-0.149915	0.486851	0.485335	0.999907	0.0232001	0.0114478	0.914793	0.999874
ENSMUSG00000034663	Bmp2k	4.31624	-0.0340221	0.134881	0.713424	0.999921	0.0146647	0.0253022	0.873616	0.999907	0.0486868	0.278553	0.597651	0.999874
ENSMUSG00000029335	Bmp3	2.94031	0.334515	2.16651	0.141046	0.999921	0.427994	3.56033	0.0591759	0.999907	0.0934789	0.172665	0.677754	0.999874
ENSMUSG00000021835	Bmp4	0.626168	0.361164	1.17291	0.278804	0.999921	0.415144	1.56389	0.211097	0.999907	0.0539807	0.0273937	0.868542	0.999874
ENSMUSG00000032179	Bmp5	0.0673647	0.18549	0.38351	0.535731	0.999921	0.0853278	0.0808514	0.776147	0.999907	-0.100162	0.115031	0.734487	0.999874
ENSMUSG00000039004	Bmp6	2.28045	0.240317	1.96552	0.160924	0.999921	0.56619	11.3016	0.000774423	0.118143	0.325874	3.85896	0.0494809	0.999874
ENSMUSG00000008999	Bmp7	2.24444	0.222284	1.32127	0.250364	0.999921	0.574757	9.09463	0.00256362	0.262381	0.352474	3.50148	0.061314	0.999874
ENSMUSG00000031963	Bmper	2.52425	-0.0997271	0.253241	0.614802	0.999921	-0.0550585	0.0776936	0.780448	0.999907	0.0446686	0.0508961	0.821511	0.999874
ENSMUSG00000021796	Bmpr1a	6.18627	-0.0229082	0.0584964	0.808888	0.999921	0.0166126	0.0308282	0.860624	0.999907	0.0395208	0.174469	0.67617	0.999874
ENSMUSG00000052430	Bmpr1b	5.02258	-0.0745364	0.587294	0.443467	0.999921	0.018307	0.0356847	0.850168	0.999907	0.0928433	0.915498	0.33866	0.999874
ENSMUSG00000067336	Bmpr2	7.75827	-0.0759217	1.07832	0.299074	0.999921	-0.0124243	0.0289246	0.864953	0.999907	0.0634975	0.754974	0.384906	0.999874
ENSMUSG00000030138	Bms1	5.28373	0.0726702	0.589488	0.442617	0.999921	-0.0247525	0.0683378	0.793773	0.999907	-0.0974227	1.06237	0.302675	0.999874
ENSMUSG00000042742	Bmt2	5.12214	-0.0408003	0.140404	0.70788	0.999921	-0.0477022	0.192286	0.661021	0.999907	-0.00690186	0.00402355	0.949423	0.999874
ENSMUSG00000031377	Bmx	-0.580898	-0.278222	0.532244	0.465665	0.999921	0.150037	0.166947	0.682839	0.999907	0.428259	1.30312	0.253644	0.999874
ENSMUSG00000049086	Bmyc	5.37388	-0.162567	3.33328	0.0678915	0.999921	0.0134516	0.0230669	0.879283	0.999907	0.176018	3.92337	0.0476193	0.999874
ENSMUSG00000024191	Bnip1	4.24193	0.0311609	0.059777	0.806849	0.999921	-0.0377645	0.0878275	0.766957	0.999907	-0.0689254	0.293188	0.588185	0.999874
ENSMUSG00000011958	Bnip2	4.86031	0.0282914	0.101007	0.750625	0.999921	0.0214592	0.0583375	0.809143	0.999907	-0.00683225	0.00593154	0.93861	0.999874
ENSMUSG00000078566	Bnip3	6.40209	-0.0192862	0.0476419	0.827218	0.999921	0.00549578	0.00387585	0.950359	0.999907	0.024782	0.0788158	0.778909	0.999874
ENSMUSG00000022051	Bnip3l	7.15775	0.0213704	0.0566927	0.811802	0.999921	0.0900954	1.00907	0.315126	0.999907	0.068725	0.587494	0.44339	0.999874
ENSMUSG00000048905	Bnip5	2.51657	0.271168	2.51903	0.11248	0.999921	0.231914	1.84709	0.174123	0.999907	-0.0392537	0.0542925	0.815756	0.999874
ENSMUSG00000022687	Boc	3.78478	0.0617097	0.271965	0.602017	0.999921	-0.160922	1.8298	0.176151	0.999907	-0.222632	3.52136	0.0605829	0.999874
ENSMUSG00000044502	Bod1	5.85545	-0.0199362	0.0541812	0.815941	0.999921	0.0629164	0.542151	0.461542	0.999907	0.0828526	0.940185	0.33223	0.999874
ENSMUSG00000061755	Bod1l	6.80781	0.119103	2.40534	0.120922	0.999921	0.0817701	1.1346	0.286796	0.999907	-0.0373325	0.237234	0.626211	0.999874
ENSMUSG00000026278	Bok	5.78106	-0.374382	11.8205	0.00058583	0.214808	-0.58305	28.4856	9.43987e-08	0.000152652	-0.208668	3.64065	0.0563851	0.999874
ENSMUSG00000015943	Bola1	2.91041	-0.106492	0.715284	0.397695	0.999921	0.123428	0.995166	0.318483	0.999907	0.22992	3.41582	0.0645744	0.999874
ENSMUSG00000047721	Bola2	4.90974	0.0583816	0.364692	0.545912	0.999921	0.103147	1.1445	0.284703	0.999907	0.0447658	0.216438	0.641767	0.999874
ENSMUSG00000045160	Bola3	3.99637	0.0574046	0.351473	0.55328	0.999921	0.132372	1.89304	0.16886	0.999907	0.0749673	0.611883	0.43408	0.999874
ENSMUSG00000022557	Bop1	5.74385	-0.0135656	0.035579	0.850388	0.999921	-0.0269744	0.14106	0.70723	0.999907	-0.0134087	0.0348678	0.851873	0.999874
ENSMUSG00000022070	Bora	1.39645	-0.146805	0.250324	0.616847	0.999921	0.0351289	0.0145735	0.903912	0.999907	0.181934	0.387502	0.533615	0.999874
ENSMUSG00000042992	Borcs5	4.57849	-0.0280325	0.0548288	0.814864	0.999921	0.00846589	0.00502202	0.943504	0.999907	0.0364984	0.0932862	0.76004	0.999874
ENSMUSG00000045176	Borcs6	4.46935	-0.0269167	0.064118	0.800102	0.999921	0.115105	1.18558	0.276222	0.999907	0.142021	1.804	0.179229	0.999874
ENSMUSG00000062376	Borcs7	4.47053	0.00723605	0.00600505	0.938232	0.999921	-0.0428514	0.210855	0.646098	0.999907	-0.0500874	0.288683	0.591066	0.999874
ENSMUSG00000002345	Borcs8	4.01877	0.106417	1.08505	0.297571	0.999921	0.0198132	0.0375732	0.846303	0.999907	-0.0866035	0.725229	0.394434	0.999874
ENSMUSG00000038871	Bpgm	5.72143	0.020219	0.0361419	0.849223	0.999921	0.0514902	0.23489	0.627922	0.999907	0.0312712	0.0867246	0.768383	0.999874
ENSMUSG00000038286	Bphl	4.37028	-0.00762505	0.00558852	0.940409	0.999921	0.107646	1.12685	0.288448	0.999907	0.115271	1.29286	0.255522	0.999874
ENSMUSG00000026617	Bpnt1	5.82039	0.00185082	0.000537833	0.981498	0.999921	-0.00974722	0.0149488	0.902689	0.999907	-0.011598	0.0211817	0.884285	0.999874
ENSMUSG00000066324	Bpnt2	7.20396	0.0361451	0.099871	0.751985	0.999921	0.100167	0.767525	0.380984	0.999907	0.0640218	0.313722	0.575405	0.999874
ENSMUSG00000040481	Bptf	7.20825	-0.029042	0.183125	0.668702	0.999921	-0.0284167	0.17558	0.6752	0.999907	0.000625303	8.5004e-05	0.992644	0.999874
ENSMUSG00000002413	Braf	7.50434	0.0197694	0.0948339	0.75812	0.999921	-0.0601804	0.878607	0.348584	0.999907	-0.0799498	1.55176	0.212876	0.999874
ENSMUSG00000029458	Brap	6.21858	-0.0373664	0.255713	0.613081	0.999921	-0.0272536	0.136395	0.711891	0.999907	0.0101128	0.0187681	0.891033	0.999874
ENSMUSG00000000148	Brat1	4.16836	0.0182157	0.0139928	0.905837	0.999921	-0.0551712	0.128385	0.720112	0.999907	-0.0733869	0.227413	0.633449	0.999874
ENSMUSG00000017146	Brca1	0.649814	0.0283138	0.0163179	0.898354	0.999921	0.0452711	0.0423787	0.8369	0.999907	0.0169572	0.00599831	0.938267	0.999874
ENSMUSG00000041147	Brca2	2.46697	0.285161	1.49767	0.221031	0.999921	0.216234	0.862098	0.353152	0.999907	-0.068926	0.0889482	0.765519	0.999874
ENSMUSG00000031201	Brcc3	5.16095	-0.07285	0.828394	0.362737	0.999921	-0.090507	1.28259	0.257419	0.999907	-0.0176569	0.0486706	0.825393	0.999874
ENSMUSG00000022387	Brd1	5.86812	-0.0360701	0.196568	0.657506	0.999921	-0.065758	0.654319	0.418573	0.999907	-0.029688	0.133297	0.715038	0.999874
ENSMUSG00000024335	Brd2	7.60425	0.101665	1.89586	0.168542	0.999921	0.0635748	0.741742	0.389103	0.999907	-0.03809	0.266697	0.605556	0.999874
ENSMUSG00000026918	Brd3	5.84547	-0.0207619	0.0792295	0.778344	0.999921	-0.0367647	0.249042	0.61775	0.999907	-0.0160028	0.0471825	0.828041	0.999874
ENSMUSG00000109946	Brd3os	4.36827	-0.101621	1.01817	0.312953	0.999921	-0.0977918	0.947413	0.330379	0.999907	0.00382972	0.00144528	0.969674	0.999874
ENSMUSG00000024002	Brd4	6.39669	-0.0752093	1.00435	0.31626	0.999921	-0.0810633	1.16906	0.279594	0.999907	-0.00585408	0.00608757	0.93781	0.999874
ENSMUSG00000031660	Brd7	5.55913	-0.00377057	0.00267413	0.958758	0.999921	-0.0443001	0.369704	0.543166	0.999907	-0.0405295	0.30977	0.577822	0.999874
ENSMUSG00000003778	Brd8	6.03382	0.0483576	0.36683	0.544737	0.999921	0.0212654	0.0710447	0.789822	0.999907	-0.0270922	0.115583	0.733876	0.999874
ENSMUSG00000049357	Brd8dc	0.258327	0.216637	0.630602	0.427135	0.999921	-0.079744	0.0826026	0.773801	0.999907	-0.296381	1.18303	0.276739	0.999874
ENSMUSG00000057649	Brd9	7.13337	0.201494	2.5107	0.113076	0.999921	-0.0162771	0.0163836	0.89815	0.999907	-0.217771	2.93381	0.0867425	0.999874
ENSMUSG00000029279	Brdt	4.48294	0.194429	4.61758	0.0316459	0.999921	0.110309	1.48536	0.222938	0.999907	-0.0841201	0.877936	0.348768	0.999874
ENSMUSG00000011158	Brf1	5.30078	0.0406206	0.15183	0.696792	0.999921	0.00631005	0.00366893	0.9517	0.999907	-0.0343105	0.108674	0.741659	0.999874
ENSMUSG00000031487	Brf2	3.91912	-0.0821314	0.702121	0.402072	0.999921	-0.0759767	0.605212	0.436596	0.999907	0.00615475	0.00394825	0.949898	0.999874
ENSMUSG00000047843	Bri3	4.89268	0.0383976	0.169229	0.680798	0.999921	0.0241237	0.0669987	0.795758	0.999907	-0.0142739	0.0235284	0.878091	0.999874
ENSMUSG00000037905	Bri3bp	7.034	0.0233193	0.0963995	0.756194	0.999921	-0.00642658	0.00732678	0.931787	0.999907	-0.0297459	0.157096	0.691844	0.999874
ENSMUSG00000045744	Bricd5	1.40316	0.0596034	0.0513471	0.820735	0.999921	-0.0229205	0.00759396	0.930558	0.999907	-0.0825239	0.099023	0.753005	0.999874
ENSMUSG00000028351	Brinp1	7.60443	-0.00379293	0.00237726	0.961113	0.999921	0.00711205	0.00836576	0.927123	0.999907	0.010905	0.0196726	0.888455	0.999874
ENSMUSG00000004031	Brinp2	6.3517	0.0269344	0.121152	0.727788	0.999921	-0.078218	1.02056	0.312385	0.999907	-0.105152	1.84665	0.174174	0.999874
ENSMUSG00000035131	Brinp3	3.88868	0.219514	2.30849	0.128669	0.999921	0.291963	4.10498	0.0427571	0.999907	0.0724489	0.25595	0.612916	0.999874
ENSMUSG00000022247	Brix1	4.17464	-0.0466255	0.184085	0.667886	0.999921	-0.0145702	0.0180904	0.893007	0.999907	0.0320553	0.087428	0.767473	0.999874
ENSMUSG00000033940	Brk1	6.99831	0.0694284	0.964753	0.325992	0.999921	0.140268	3.94824	0.0469205	0.999907	0.07084	1.00932	0.315066	0.999874
ENSMUSG00000008129	Brme1	1.08322	-0.0954493	0.218765	0.639982	0.999921	-0.177836	0.758515	0.383794	0.999907	-0.0823863	0.160843	0.688381	0.999874
ENSMUSG00000012076	Brms1l	5.9386	-0.0139323	0.0320843	0.857843	0.999921	0.0676074	0.759542	0.383472	0.999907	0.0815397	1.10521	0.293126	0.999874
ENSMUSG00000046836	Brox	6.19501	-0.0376118	0.267008	0.605346	0.999921	-0.0352921	0.235669	0.627352	0.999907	0.00231975	0.00101762	0.974552	0.999874
ENSMUSG00000001632	Brpf1	5.25142	-0.0266163	0.0579278	0.809802	0.999921	-0.118588	1.14922	0.283713	0.999907	-0.0919713	0.691094	0.405792	0.999874
ENSMUSG00000063952	Brpf3	5.14473	0.0399114	0.150291	0.698257	0.999921	-0.0431748	0.175829	0.674982	0.999907	-0.0830862	0.652526	0.419211	0.999874
ENSMUSG00000035390	Brsk1	8.28388	0.0536739	0.49284	0.482663	0.999921	0.0204865	0.0718201	0.788705	0.999907	-0.0331875	0.188579	0.664102	0.999874
ENSMUSG00000053046	Brsk2	7.24204	0.033279	0.193171	0.66029	0.999921	-0.0370493	0.23943	0.624618	0.999907	-0.0703283	0.863391	0.352791	0.999874
ENSMUSG00000022914	Brwd1	7.2475	0.0668553	0.461928	0.496724	0.999921	-0.0485245	0.24327	0.621854	0.999907	-0.11538	1.3762	0.24075	0.999874
ENSMUSG00000063663	Brwd3	4.7569	-0.0200275	0.0416759	0.838239	0.999921	-0.0382382	0.152356	0.696294	0.999907	-0.0182108	0.0345534	0.852535	0.999874
ENSMUSG00000071657	Bscl2	5.65978	-0.0025966	0.00116624	0.972757	0.999921	0.0314917	0.172372	0.678013	0.999907	0.0340883	0.20213	0.653007	0.999874
ENSMUSG00000040859	Bsdc1	5.72569	0.0220603	0.0815089	0.775263	0.999921	-0.0153318	0.0394229	0.842613	0.999907	-0.0373922	0.234908	0.627908	0.999874
ENSMUSG00000023175	Bsg	8.2609	0.000935003	0.000202928	0.988634	0.999921	0.125355	3.65362	0.0559474	0.999907	0.12442	3.60017	0.0577736	0.999874
ENSMUSG00000032589	Bsn	8.74331	-0.0534588	0.668069	0.413726	0.999921	-0.0666844	1.03993	0.307837	0.999907	-0.0132256	0.0408984	0.839734	0.999874
ENSMUSG00000046718	Bst2	1.32108	-0.117501	0.389032	0.532809	0.999921	0.239326	1.72864	0.188584	0.999907	0.356827	3.77963	0.05188	0.999874
ENSMUSG00000040565	Btaf1	5.86204	-0.292435	2.61013	0.106183	0.999921	-0.20091	1.23457	0.26652	0.999907	0.0915256	0.255854	0.612983	0.999874
ENSMUSG00000025103	Btbd1	7.16497	-0.0278992	0.142496	0.705812	0.999921	0.0334994	0.205899	0.650001	0.999907	0.0613986	0.691551	0.405637	0.999874
ENSMUSG00000038187	Btbd10	6.02322	-0.0446732	0.312686	0.576037	0.999921	0.00267037	0.00112152	0.973285	0.999907	0.0473436	0.352263	0.552835	0.999874
ENSMUSG00000020042	Btbd11	4.5159	0.0595718	0.346027	0.556371	0.999921	0.102253	1.02611	0.311073	0.999907	0.0426814	0.179682	0.671647	0.999874
ENSMUSG00000040298	Btbd16	0.652828	-0.0465742	0.0295338	0.863552	0.999921	-0.0532316	0.0389058	0.843635	0.999907	-0.00665736	0.000605821	0.980363	0.999874
ENSMUSG00000000202	Btbd17	3.91414	0.0555835	0.184232	0.667761	0.999921	0.0738544	0.326837	0.567528	0.999907	0.0182709	0.0200847	0.887301	0.999874
ENSMUSG00000073771	Btbd19	2.17504	-0.230153	1.94861	0.162737	0.999921	-0.150686	0.850207	0.356494	0.999907	0.0794674	0.230882	0.630871	0.999874
ENSMUSG00000003344	Btbd2	6.12981	-0.00894823	0.0117316	0.913748	0.999921	-0.0390363	0.223532	0.636362	0.999907	-0.0300881	0.13283	0.715515	0.999874
ENSMUSG00000062098	Btbd3	8.1347	0.121793	2.7004	0.100323	0.999921	0.0328008	0.195887	0.658061	0.999907	-0.0889917	1.44354	0.229567	0.999874
ENSMUSG00000002803	Btbd6	5.33211	-0.00318989	0.00100784	0.974674	0.999921	-0.0916977	0.832142	0.361654	0.999907	-0.0885078	0.775648	0.378475	0.999874
ENSMUSG00000041702	Btbd7	5.00177	0.0484303	0.298778	0.58465	0.999921	0.0699069	0.625676	0.428946	0.999907	0.0214766	0.0592894	0.807623	0.999874
ENSMUSG00000111375	Btbd8	6.4266	0.011038	0.0189874	0.890403	0.999921	0.0387582	0.234632	0.62811	0.999907	0.0277201	0.120122	0.728902	0.999874
ENSMUSG00000062202	Btbd9	6.53146	0.00229908	0.000645786	0.979726	0.999921	-0.0737245	0.663976	0.41516	0.999907	-0.0760236	0.706268	0.400686	0.999874
ENSMUSG00000021900	Btd	3.00838	-0.0941627	0.364847	0.545827	0.999921	0.0121481	0.00615057	0.93749	0.999907	0.106311	0.46851	0.493673	0.999874
ENSMUSG00000021660	Btf3	6.44911	0.079276	0.992599	0.319108	0.999921	0.102122	1.65059	0.198878	0.999907	0.0228465	0.0828346	0.773492	0.999874
ENSMUSG00000028568	Btf3l4	5.62682	0.00571603	0.00555099	0.940609	0.999921	-0.0343448	0.200672	0.654179	0.999907	-0.0400609	0.273381	0.601073	0.999874
ENSMUSG00000036478	Btg1	5.05812	-0.0185824	0.0243181	0.876078	0.999921	-0.113287	0.902895	0.342007	0.999907	-0.0947044	0.631013	0.426984	0.999874
ENSMUSG00000020423	Btg2	3.77966	0.219541	2.58347	0.107985	0.999921	-0.0698016	0.258406	0.611217	0.999907	-0.289342	4.49172	0.0340593	0.999874
ENSMUSG00000022863	Btg3	3.29077	0.000573395	2.43371e-05	0.996064	0.999921	-0.455097	14.7102	0.000125369	0.0368607	-0.45567	14.7779	0.000120942	0.0804809
ENSMUSG00000031264	Btk	0.255511	-0.0299353	0.0160258	0.899262	0.999921	-0.197462	0.683416	0.408413	0.999907	-0.167527	0.490804	0.483569	0.999874
ENSMUSG00000053216	Btn2a2	0.168247	0.335848	1.34415	0.246303	0.999921	-0.100561	0.114334	0.735263	0.999907	-0.436409	2.26549	0.132285	0.999874
ENSMUSG00000025217	Btrc	6.41743	-0.0485029	0.527564	0.467633	0.999921	-0.0538362	0.651468	0.419588	0.999907	-0.00533326	0.006387	0.936302	0.999874
ENSMUSG00000040084	Bub1b	1.76509	0.177661	0.231442	0.630457	0.999921	0.249894	0.459535	0.497841	0.999907	0.0722323	0.0386738	0.844096	0.999874
ENSMUSG00000066979	Bub3	5.76716	-0.101878	1.4134	0.234493	0.999921	-0.0453356	0.281103	0.595979	0.999907	0.0565425	0.436037	0.509041	0.999874
ENSMUSG00000032077	Bud13	3.08419	-0.00483752	0.00120418	0.972318	0.999921	-0.108698	0.606389	0.436151	0.999907	-0.103861	0.554125	0.456637	0.999874
ENSMUSG00000005378	Bud23	4.69055	0.0160044	0.0308911	0.860484	0.999921	-0.101547	1.23985	0.2655	0.999907	-0.117552	1.66493	0.196939	0.999874
ENSMUSG00000038722	Bud31	4.93334	0.0175333	0.0407209	0.840078	0.999921	0.02111	0.0592805	0.807637	0.999907	0.00357677	0.0017055	0.967059	0.999874
ENSMUSG00000071317	Bves	2.68615	0.0882379	0.304138	0.5813	0.999921	-0.0491107	0.0937406	0.759474	0.999907	-0.137349	0.739834	0.389714	0.999874
ENSMUSG00000023988	Bysl	4.76165	-0.0162119	0.0366657	0.848147	0.999921	-0.0629819	0.554257	0.456583	0.999907	-0.04677	0.305681	0.580343	0.999874
ENSMUSG00000051223	Bzw1	7.55112	-0.139955	2.19858	0.138138	0.999921	-0.0540239	0.328104	0.566778	0.999907	0.0859307	0.829245	0.362491	0.999874
ENSMUSG00000020547	Bzw2	5.31043	0.0153804	0.0367215	0.848033	0.999921	-0.0254236	0.100488	0.751245	0.999907	-0.0408039	0.259351	0.610566	0.999874
ENSMUSG00000116138	C030006K11Rik	3.35059	-0.171492	1.48837	0.222469	0.999921	0.0498291	0.128232	0.720272	0.999907	0.221321	2.50194	0.113706	0.999874
ENSMUSG00000039349	C130074G19Rik	2.74972	0.107951	0.208441	0.647992	0.999921	0.275788	1.37044	0.241736	0.999907	0.167837	0.510522	0.474913	0.999874
ENSMUSG00000000581	C1d	5.4159	-0.0415946	0.175367	0.675385	0.999921	0.0192263	0.0376221	0.846204	0.999907	0.0608208	0.376264	0.539609	0.999874
ENSMUSG00000042460	C1galt1	4.4091	0.0247434	0.0630052	0.801808	0.999921	0.105105	1.14775	0.284022	0.999907	0.0803618	0.673102	0.411972	0.999874
ENSMUSG00000048970	C1galt1c1	4.15889	-0.14123	1.567	0.210643	0.999921	-0.0153982	0.0188488	0.890801	0.999907	0.125832	1.24934	0.263679	0.999874
ENSMUSG00000036887	C1qa	5.45233	0.144459	2.74824	0.0973615	0.999921	0.159123	3.34585	0.0673747	0.999907	0.014664	0.0286214	0.865656	0.999874
ENSMUSG00000036905	C1qb	5.40683	0.0986348	1.21171	0.270993	0.999921	0.092324	1.06434	0.302227	0.999907	-0.00631074	0.00499744	0.943642	0.999874
ENSMUSG00000018446	C1qbp	5.43681	-0.0104198	0.0168807	0.896625	0.999921	-0.00821396	0.0105268	0.91828	0.999907	0.0022058	0.000759643	0.978012	0.999874
ENSMUSG00000036896	C1qc	5.25325	0.0959346	1.59856	0.206107	0.999921	0.17555	5.40059	0.0201299	0.746171	0.0796153	1.11953	0.29002	0.999874
ENSMUSG00000045532	C1ql1	3.12431	0.0661428	0.266304	0.605822	0.999921	-0.00284857	0.000494238	0.982263	0.999907	-0.0689914	0.292177	0.588829	0.999874
ENSMUSG00000036907	C1ql2	5.8633	-0.00906317	0.00817064	0.927976	0.999921	0.0152551	0.0232013	0.878935	0.999907	0.0243183	0.0589662	0.808137	0.999874
ENSMUSG00000049630	C1ql3	6.68494	0.0420247	0.140409	0.707875	0.999921	0.15703	1.96324	0.161167	0.999907	0.115006	1.05403	0.30458	0.999874
ENSMUSG00000017446	C1qtnf1	1.07966	0.302726	0.867758	0.351577	0.999921	0.257759	0.629459	0.427554	0.999907	-0.0449675	0.019602	0.888654	0.999874
ENSMUSG00000023571	C1qtnf12	3.27312	0.237669	3.24096	0.0718184	0.999921	0.0438553	0.109383	0.740848	0.999907	-0.193814	2.18105	0.139719	0.999874
ENSMUSG00000040794	C1qtnf4	6.94509	0.0789124	0.942162	0.331722	0.999921	0.0953032	1.37614	0.240759	0.999907	0.0163908	0.0407789	0.839965	0.999874
ENSMUSG00000022440	C1qtnf6	1.08444	0.127998	0.260174	0.61	0.999921	-0.0279135	0.0122625	0.911826	0.999907	-0.155912	0.389084	0.532781	0.999874
ENSMUSG00000055172	C1ra	0.637247	-0.0511216	0.0354359	0.850685	0.999921	-0.123578	0.206839	0.649256	0.999907	-0.0724562	0.0708133	0.790156	0.999874
ENSMUSG00000038521	C1s1	-0.17688	-0.301135	0.77919	0.377389	0.999921	0.053738	0.0264192	0.870881	0.999907	0.354873	1.10449	0.293283	0.999874
ENSMUSG00000045975	C2cd2	3.66006	-0.0213863	0.0370115	0.847442	0.999921	0.0697682	0.399401	0.527399	0.999907	0.0911545	0.68187	0.408944	0.999874
ENSMUSG00000032120	C2cd2l	7.03124	0.121884	3.13253	0.0767446	0.999921	0.0600388	0.76042	0.383197	0.999907	-0.0618452	0.809439	0.368286	0.999874
ENSMUSG00000047248	C2cd3	4.94115	-0.129091	2.73819	0.097976	0.999921	-0.0912844	1.38042	0.24003	0.999907	0.0378065	0.234897	0.627916	0.999874
ENSMUSG00000047990	C2cd4a	0.252867	-0.119926	0.116784	0.732549	0.999921	-0.110873	0.100636	0.751068	0.999907	0.00905308	0.000664667	0.979432	0.999874
ENSMUSG00000091956	C2cd4b	2.21876	-0.143429	0.295286	0.586853	0.999921	-0.212983	0.651384	0.419618	0.999907	-0.069554	0.0691208	0.792621	0.999874
ENSMUSG00000045912	C2cd4c	4.04877	0.008744	0.00575106	0.93955	0.999921	-0.000334604	8.46148e-06	0.997679	0.999907	-0.00907861	0.0062331	0.937072	0.999874
ENSMUSG00000030279	C2cd5	6.48732	0.0631874	0.140681	0.707605	0.999921	-0.106249	0.397527	0.528369	0.999907	-0.169437	1.01104	0.314654	0.999874
ENSMUSG00000024164	C3	-0.116864	1.23129	6.1902	0.012846	0.999921	1.1738	5.63509	0.0176045	0.696937	-0.0574861	0.0151376	0.902079	0.999874
ENSMUSG00000006423	C330007P06Rik	5.85375	-0.00354839	0.00147179	0.969398	0.999921	0.050248	0.296107	0.586334	0.999907	0.0537964	0.339602	0.560059	0.999874
ENSMUSG00000024592	C330018D20Rik	3.362	0.045711	0.148247	0.700216	0.999921	0.0922126	0.609741	0.434885	0.999907	0.0465017	0.156071	0.6928	0.999874
ENSMUSG00000040552	C3ar1	1.00731	0.355193	2.86808	0.0903527	0.999921	0.429988	4.30156	0.0380775	0.98206	0.0747947	0.138788	0.709488	0.999874
ENSMUSG00000073418	C4b	5.3984	-0.0189774	0.0114618	0.914741	0.999921	0.062272	0.123617	0.725144	0.999907	0.0812493	0.210421	0.646438	0.999874
ENSMUSG00000050390	C77080	3.48651	0.306817	3.81743	0.050722	0.999921	0.204577	1.69559	0.192865	0.999907	-0.10224	0.43084	0.511577	0.999874
ENSMUSG00000046679	C87436	3.65212	-0.0262736	0.0449129	0.832164	0.999921	0.0601915	0.238258	0.625467	0.999907	0.0864652	0.491491	0.483263	0.999874
ENSMUSG00000015083	C8g	-0.0284674	0.135652	0.274925	0.600047	0.999921	-0.306598	1.30031	0.254157	0.999907	-0.44225	2.79125	0.0947802	0.999874
ENSMUSG00000028300	C9orf72	4.65408	-0.0179619	0.0277951	0.867592	0.999921	0.0671343	0.390961	0.531795	0.999907	0.0850962	0.628266	0.427992	0.999874
ENSMUSG00000028578	Caap1	3.17384	0.0123366	0.0103646	0.91891	0.999921	-0.0521579	0.185398	0.666775	0.999907	-0.0644945	0.28436	0.593858	0.999874
ENSMUSG00000036707	Cab39	7.709	-0.119741	1.66597	0.196799	0.999921	-0.0624954	0.454321	0.50029	0.999907	0.057246	0.380925	0.537109	0.999874
ENSMUSG00000021981	Cab39l	4.72144	0.0483099	0.174402	0.676229	0.999921	0.130257	1.27472	0.258882	0.999907	0.0819473	0.506092	0.476835	0.999874
ENSMUSG00000019945	Cabcoco1	0.272423	0.18992	0.524181	0.469063	0.999921	0.187334	0.515632	0.472711	0.999907	-0.00258589	0.00010225	0.991932	0.999874
ENSMUSG00000020196	Cabin1	6.42489	0.0784314	0.45503	0.499956	0.999921	0.0284465	0.0598831	0.806681	0.999907	-0.0499849	0.185099	0.667027	0.999874
ENSMUSG00000040957	Cables1	4.26474	0.116514	0.520966	0.47043	0.999921	0.163483	1.02845	0.310523	0.999907	0.0469682	0.0852501	0.770305	0.999874
ENSMUSG00000038990	Cables2	5.00115	0.122113	1.57089	0.210078	0.999921	0.0529653	0.295658	0.586618	0.999907	-0.069148	0.507216	0.476347	0.999874
ENSMUSG00000029544	Cabp1	6.38178	-0.0321568	0.0969935	0.755468	0.999921	-0.159384	2.37991	0.122904	0.999907	-0.127227	1.51635	0.218173	0.999874
ENSMUSG00000009075	Cabp7	8.16936	0.0525373	0.381912	0.536582	0.999921	-0.0584818	0.473098	0.491566	0.999907	-0.111019	1.70538	0.191585	0.999874
ENSMUSG00000024430	Cabyr	0.596812	0.0584891	0.0479359	0.826695	0.999921	0.298667	1.30245	0.253767	0.999907	0.240178	0.851093	0.356243	0.999874
ENSMUSG00000015488	Cacfd1	5.27156	-0.0685457	0.731538	0.392385	0.999921	0.00651228	0.00665755	0.93497	0.999907	0.0750579	0.881935	0.347672	0.999874
ENSMUSG00000028532	Cachd1	5.39621	-0.0459539	0.257205	0.612047	0.999921	-0.123915	1.86912	0.171576	0.999907	-0.0779615	0.739105	0.389948	0.999874
ENSMUSG00000034656	Cacna1a	7.61704	0.10872	0.840624	0.359218	0.999921	-0.0196871	0.0275636	0.868139	0.999907	-0.128407	1.17298	0.278791	0.999874
ENSMUSG00000004113	Cacna1b	7.16671	0.0873724	0.905404	0.341337	0.999921	-0.0202577	0.0486607	0.82541	0.999907	-0.10763	1.37499	0.240956	0.999874
ENSMUSG00000051331	Cacna1c	6.99236	0.038079	0.121428	0.727491	0.999921	-0.101753	0.866407	0.351952	0.999907	-0.139832	1.63674	0.200774	0.999874
ENSMUSG00000015968	Cacna1d	6.32532	0.0499418	0.0787918	0.778942	0.999921	-0.0940107	0.279073	0.597309	0.999907	-0.143952	0.65442	0.418537	0.999874
ENSMUSG00000004110	Cacna1e	8.99245	0.0705391	0.474921	0.490732	0.999921	-0.0735866	0.516753	0.47223	0.999907	-0.144126	1.98214	0.159165	0.999874
ENSMUSG00000020866	Cacna1g	6.451	-0.0183366	0.0159818	0.8994	0.999921	-0.0999354	0.474624	0.490868	0.999907	-0.0815988	0.316448	0.57375	0.999874
ENSMUSG00000024112	Cacna1h	7.04414	0.00952341	0.0035166	0.952712	0.999921	-0.137007	0.727367	0.393738	0.999907	-0.14653	0.832043	0.361682	0.999874
ENSMUSG00000022416	Cacna1i	6.24874	-0.12735	2.8314	0.0924375	0.999921	-0.109358	2.09392	0.147887	0.999907	0.0179922	0.0564934	0.812127	0.999874
ENSMUSG00000040118	Cacna2d1	7.98056	0.0742721	1.09955	0.294365	0.999921	0.0269576	0.144898	0.70346	0.999907	-0.0473144	0.446823	0.503848	0.999874
ENSMUSG00000010066	Cacna2d2	5.02739	0.164249	3.61448	0.0572786	0.999921	0.110663	1.64266	0.19996	0.999907	-0.0535859	0.389413	0.532608	0.999874
ENSMUSG00000021991	Cacna2d3	6.62611	0.0887631	1.00071	0.317139	0.999921	0.0616596	0.483237	0.48696	0.999907	-0.0271035	0.093565	0.759693	0.999874
ENSMUSG00000041460	Cacna2d4	0.950846	0.235779	0.83723	0.36019	0.999921	0.298722	1.36255	0.243096	0.999907	0.0629431	0.0623973	0.802746	0.999874
ENSMUSG00000020882	Cacnb1	6.90427	-0.0299638	0.194656	0.659069	0.999921	-0.0315242	0.215827	0.642238	0.999907	-0.00156038	0.000528641	0.981656	0.999874
ENSMUSG00000057914	Cacnb2	6.08252	-0.03372	0.162237	0.687105	0.999921	-0.0760619	0.826178	0.36338	0.999907	-0.0423419	0.255939	0.612924	0.999874
ENSMUSG00000003352	Cacnb3	7.36235	-0.0085706	0.01045	0.918578	0.999921	-0.0833386	0.987911	0.320253	0.999907	-0.074768	0.795246	0.372519	0.999874
ENSMUSG00000017412	Cacnb4	7.53354	-0.00952203	0.00854854	0.926334	0.999921	0.0343274	0.111181	0.738804	0.999907	0.0438495	0.181434	0.670144	0.999874
ENSMUSG00000019146	Cacng2	5.98962	-0.0358921	0.210959	0.646017	0.999921	-0.027114	0.120714	0.728262	0.999907	0.00877806	0.0126459	0.910463	0.999874
ENSMUSG00000066189	Cacng3	5.39211	0.0609989	0.553897	0.45673	0.999921	0.00309683	0.00142861	0.96985	0.999907	-0.0579021	0.50145	0.478864	0.999874
ENSMUSG00000020723	Cacng4	4.44761	0.0425791	0.194886	0.658881	0.999921	-0.083941	0.754635	0.385013	0.999907	-0.12652	1.72133	0.189521	0.999874
ENSMUSG00000040373	Cacng5	3.04827	0.322283	5.60323	0.0179274	0.999921	0.134678	0.969644	0.324769	0.999907	-0.187605	1.9407	0.163593	0.999874
ENSMUSG00000078815	Cacng6	0.315289	0.418169	2.14054	0.143452	0.999921	-0.0775641	0.0697116	0.791757	0.999907	-0.495733	3.02	0.0822434	0.999874
ENSMUSG00000069806	Cacng7	6.97728	-0.0536071	0.614725	0.433014	0.999921	-0.00727619	0.0113561	0.915134	0.999907	0.0463309	0.460046	0.497602	0.999874
ENSMUSG00000053395	Cacng8	7.09226	-0.0952459	1.44589	0.229189	0.999921	-0.0989779	1.56314	0.211206	0.999907	-0.00373202	0.00221993	0.962421	0.999874
ENSMUSG00000034889	Cactin	4.69246	-0.0834944	0.944629	0.33109	0.999921	-0.193995	5.08458	0.0241395	0.813948	-0.110501	1.64286	0.199934	0.999874
ENSMUSG00000033417	Cacul1	6.10816	-0.235484	8.26379	0.00404435	0.626399	-0.222455	7.39324	0.00654696	0.428627	0.0130294	0.0252251	0.873808	0.999874
ENSMUSG00000014226	Cacybp	6.21599	0.01965	0.0396891	0.84209	0.999921	0.127923	1.68694	0.194005	0.999907	0.108273	1.20964	0.271403	0.999874
ENSMUSG00000013629	Cad	4.14789	-0.00489142	0.00185078	0.965685	0.999921	-0.0561525	0.244243	0.621158	0.999907	-0.0512611	0.203707	0.651745	0.999874
ENSMUSG00000032076	Cadm1	8.04542	-0.0877274	0.819446	0.365342	0.999921	0.0808541	0.696966	0.403805	0.999907	0.168581	3.02756	0.081861	0.999874
ENSMUSG00000064115	Cadm2	8.32948	-0.00556964	0.00521432	0.942435	0.999921	-0.0560378	0.527876	0.467501	0.999907	-0.0504682	0.428217	0.512865	0.999874
ENSMUSG00000005338	Cadm3	8.3971	-0.00555417	0.00573835	0.939616	0.999921	-0.0151623	0.0427825	0.836135	0.999907	-0.00960817	0.017182	0.895712	0.999874
ENSMUSG00000054793	Cadm4	7.61952	-0.0542236	0.476986	0.489791	0.999921	0.103933	1.75657	0.185053	0.999907	0.158157	4.06499	0.0437809	0.999874
ENSMUSG00000054423	Cadps	8.37929	-0.0344932	0.249394	0.617502	0.999921	-0.0497608	0.519255	0.47116	0.999907	-0.0152676	0.0488785	0.825026	0.999874
ENSMUSG00000017978	Cadps2	6.8482	-0.116841	1.68907	0.193723	0.999921	0.0584545	0.424323	0.514788	0.999907	0.175295	3.80869	0.0509872	0.999874
ENSMUSG00000044566	Cage1	1.87859	0.0475711	0.0424302	0.836802	0.999921	0.097445	0.17959	0.671726	0.999907	0.0498739	0.0472548	0.827911	0.999874
ENSMUSG00000028222	Calb1	6.83262	0.111041	1.19884	0.273553	0.999921	0.159031	2.46156	0.116663	0.999907	0.0479895	0.224604	0.635554	0.999874
ENSMUSG00000003657	Calb2	5.31649	-0.0414095	0.11082	0.739212	0.999921	-0.0684271	0.302856	0.582097	0.999907	-0.0270176	0.0471971	0.828014	0.999874
ENSMUSG00000030669	Calca	0.402596	0.574891	5.08249	0.0241686	0.999921	0.691605	7.58044	0.0059005	0.402603	0.116714	0.241727	0.622962	0.999874
ENSMUSG00000023055	Calcoco1	6.21899	0.0516599	0.403316	0.525382	0.999921	-0.00526382	0.00418941	0.948392	0.999907	-0.0569237	0.490901	0.483526	0.999874
ENSMUSG00000059588	Calcrl	3.00986	-0.0308221	0.0471405	0.828116	0.999921	0.122321	0.756361	0.38447	0.999907	0.153144	1.1847	0.276402	0.999874
ENSMUSG00000029761	Cald1	5.14984	0.19754	4.72385	0.0297471	0.999921	0.272435	9.04009	0.00264123	0.26365	0.0748951	0.691286	0.405727	0.999874
ENSMUSG00000033033	Calhm2	1.8717	0.0902483	0.248291	0.618281	0.999921	0.012665	0.00488634	0.944271	0.999907	-0.0775833	0.185631	0.666578	0.999874
ENSMUSG00000049872	Calhm5	3.06306	0.00615874	0.00161631	0.967931	0.999921	0.0257757	0.0284853	0.865973	0.999907	0.0196169	0.0165253	0.897713	0.999874
ENSMUSG00000001175	Calm1	11.6372	-0.0601762	0.643151	0.422572	0.999921	0.00506327	0.00455407	0.946197	0.999907	0.0652395	0.755977	0.38459	0.999874
ENSMUSG00000036438	Calm2	10.5502	-0.103729	1.33745	0.247484	0.999921	-0.018973	0.044762	0.832442	0.999907	0.0847565	0.893066	0.344648	0.999874
ENSMUSG00000019370	Calm3	10.7655	-0.0302693	0.166902	0.68288	0.999921	0.0455046	0.377264	0.539071	0.999907	0.0757739	1.04601	0.306428	0.999874
ENSMUSG00000032246	Calml4	0.12918	0.643654	1.7727	0.183048	0.999921	1.07838	5.06063	0.0244754	0.813948	0.434724	0.872346	0.350307	0.999874
ENSMUSG00000060371	Caln1	8.22933	0.000712627	6.7581e-05	0.993441	0.999921	0.080882	0.871212	0.35062	0.999907	0.0801694	0.856061	0.354843	0.999874
ENSMUSG00000003814	Calr	8.16942	0.00620144	0.00397289	0.949742	0.999921	0.085892	0.762544	0.382534	0.999907	0.0796905	0.656508	0.417796	0.999874
ENSMUSG00000019732	Calr3	-0.00616817	0.374542	1.78517	0.181516	0.999921	-0.146612	0.253046	0.614938	0.999907	-0.521154	3.42765	0.0641132	0.999874
ENSMUSG00000029767	Calu	6.43782	-0.0131986	0.0212916	0.883987	0.999921	0.0891113	0.973511	0.323806	0.999907	0.10231	1.28346	0.257257	0.999874
ENSMUSG00000025468	Caly	7.31945	-0.000973545	0.000203736	0.988612	0.999921	0.0885574	1.69044	0.193543	0.999907	0.089531	1.72841	0.188614	0.999874
ENSMUSG00000030272	Camk1	5.31073	0.137238	2.36007	0.124477	0.999921	0.132639	2.21066	0.13706	0.999907	-0.00459889	0.00267702	0.958736	0.999874
ENSMUSG00000039145	Camk1d	7.83497	-0.0219804	0.064249	0.799902	0.999921	-0.134289	2.39655	0.121603	0.999907	-0.112309	1.67632	0.195414	0.999874
ENSMUSG00000016179	Camk1g	4.89459	-0.0664331	0.423698	0.515097	0.999921	-0.0320542	0.0990857	0.75293	0.999907	0.0343789	0.113756	0.735907	0.999874
ENSMUSG00000024617	Camk2a	12.0638	-0.0179003	0.0469421	0.828472	0.999921	-0.102388	1.53552	0.215286	0.999907	-0.0844881	1.04562	0.306518	0.999874
ENSMUSG00000057897	Camk2b	10.2215	0.0729677	0.843784	0.358317	0.999921	-0.0539743	0.461662	0.496848	0.999907	-0.126942	2.55339	0.110058	0.999874
ENSMUSG00000053819	Camk2d	5.82927	0.356907	3.44032	0.0636235	0.999921	0.462562	5.77499	0.0162558	0.674791	0.105655	0.303284	0.581831	0.999874
ENSMUSG00000021820	Camk2g	7.59243	0.172602	6.24808	0.0124328	0.999921	0.0970971	1.97783	0.15962	0.999907	-0.0755048	1.19957	0.273407	0.999874
ENSMUSG00000046447	Camk2n1	9.99327	0.0699325	0.553472	0.456903	0.999921	0.119449	1.61472	0.20383	0.999907	0.0495167	0.277586	0.598288	0.999874
ENSMUSG00000051146	Camk2n2	5.9714	0.00314152	0.000762123	0.977976	0.999921	0.101177	0.792498	0.373346	0.999907	0.0980354	0.744432	0.388245	0.999874
ENSMUSG00000038128	Camk4	5.40309	0.0204351	0.0416737	0.838243	0.999921	-0.0260441	0.0677306	0.79467	0.999907	-0.0464791	0.216024	0.642086	0.999874
ENSMUSG00000020785	Camkk1	7.61406	-0.0412527	0.228136	0.632909	0.999921	-0.171348	3.93169	0.0473843	0.999907	-0.130095	2.26643	0.132204	0.999874
ENSMUSG00000029471	Camkk2	7.29845	0.140259	3.75448	0.0526662	0.999921	0.0331891	0.210176	0.646629	0.999907	-0.10707	2.19281	0.138657	0.999874
ENSMUSG00000071037	Camkmt	3.43176	-0.00244262	0.000368479	0.984685	0.999921	0.0347633	0.075271	0.783811	0.999907	0.0372059	0.0863482	0.768872	0.999874
ENSMUSG00000032936	Camkv	9.67743	-0.0609062	0.850395	0.356441	0.999921	-0.0591984	0.803597	0.37002	0.999907	0.00170784	0.00066876	0.979369	0.999874
ENSMUSG00000021501	Caml	4.87271	0.126749	2.05312	0.151895	0.999921	0.0656746	0.55148	0.457713	0.999907	-0.0610745	0.48127	0.487848	0.999874
ENSMUSG00000026933	Camsap1	6.84315	0.00246356	0.00130686	0.971162	0.999921	-0.0405379	0.354081	0.551812	0.999907	-0.0430014	0.398667	0.527778	0.999874
ENSMUSG00000041570	Camsap2	7.81765	-0.0332908	0.185776	0.666456	0.999921	-0.0367957	0.227095	0.633686	0.999907	-0.00350487	0.00206027	0.963796	0.999874
ENSMUSG00000044433	Camsap3	4.6757	-0.00694549	0.00503747	0.943418	0.999921	-0.0641698	0.430351	0.511817	0.999907	-0.0572243	0.342483	0.558399	0.999874
ENSMUSG00000014592	Camta1	8.41464	-0.0227345	0.100227	0.751558	0.999921	-0.0839289	1.36586	0.242524	0.999907	-0.0611944	0.726141	0.394137	0.999874
ENSMUSG00000040712	Camta2	8.35501	0.0649083	0.525368	0.468561	0.999921	-0.0759708	0.719438	0.396328	0.999907	-0.140879	2.47431	0.11572	0.999874
ENSMUSG00000020114	Cand1	7.305	-0.00969625	0.0153852	0.901286	0.999921	0.0224425	0.0825339	0.773892	0.999907	0.0321387	0.169288	0.680745	0.999874
ENSMUSG00000030319	Cand2	3.56311	0.128325	0.496684	0.480961	0.999921	0.0551969	0.0919394	0.761726	0.999907	-0.0731278	0.16216	0.687175	0.999874
ENSMUSG00000025575	Cant1	5.58205	-0.0240399	0.0901814	0.763947	0.999921	0.0432004	0.293027	0.588287	0.999907	0.0672404	0.709674	0.399552	0.999874
ENSMUSG00000020368	Canx	8.63502	0.0150284	0.0299356	0.862637	0.999921	0.111953	1.66205	0.197327	0.999907	0.0969245	1.24609	0.264301	0.999874
ENSMUSG00000028656	Cap1	7.71262	0.0244183	0.139643	0.708636	0.999921	0.0278775	0.18221	0.669481	0.999907	0.00345918	0.00280749	0.957743	0.999874
ENSMUSG00000021373	Cap2	7.73073	-0.0321784	0.165314	0.68431	0.999921	-0.0288511	0.132989	0.715353	0.999907	0.00332728	0.00176858	0.966455	0.999874
ENSMUSG00000056737	Capg	0.73357	0.498782	3.84991	0.0497486	0.999921	0.649485	6.70908	0.00959234	0.531225	0.150703	0.390468	0.532054	0.999874
ENSMUSG00000024942	Capn1	4.47094	0.0749392	0.5401	0.462391	0.999921	-0.138274	1.82339	0.17691	0.999907	-0.213213	4.35746	0.0368472	0.999874
ENSMUSG00000026270	Capn10	4.70837	-0.0389035	0.181014	0.670503	0.999921	-0.0711426	0.606873	0.435968	0.999907	-0.0322391	0.124461	0.724246	0.999874
ENSMUSG00000058626	Capn11	0.100792	1.67044	7.99275	0.0046965	0.69714	1.34296	5.18438	0.0227908	0.799457	-0.327475	0.342605	0.558329	0.999874
ENSMUSG00000054083	Capn12	0.0599959	0.0901323	0.0848901	0.770777	0.999921	0.339982	1.26235	0.261207	0.999907	0.24985	0.693247	0.405062	0.999874
ENSMUSG00000037326	Capn15	5.67561	-0.0378666	0.0956979	0.757055	0.999921	-0.130946	1.14379	0.284853	0.999907	-0.0930795	0.577783	0.447182	0.999874
ENSMUSG00000026509	Capn2	6.04819	0.0256353	0.0986654	0.753437	0.999921	0.119075	2.13904	0.143592	0.999907	0.0934397	1.31932	0.250713	0.999874
ENSMUSG00000079110	Capn3	1.30483	0.238833	0.583236	0.445047	0.999921	0.0308126	0.00964913	0.92175	0.999907	-0.20802	0.44593	0.504274	0.999874
ENSMUSG00000035547	Capn5	6.07279	0.0790061	1.26595	0.260528	0.999921	0.0897834	1.64015	0.200305	0.999907	0.0107773	0.0237343	0.877563	0.999874
ENSMUSG00000067276	Capn6	0.953802	0.501445	3.06445	0.0800222	0.999921	0.368993	1.65436	0.198366	0.999907	-0.132452	0.223868	0.636109	0.999874
ENSMUSG00000021893	Capn7	5.6232	0.0302751	0.173131	0.677344	0.999921	-0.00720446	0.00982068	0.921059	0.999907	-0.0374796	0.266501	0.605689	0.999874
ENSMUSG00000001794	Capns1	6.97779	0.0184912	0.070228	0.791005	0.999921	0.0208907	0.089778	0.76446	0.999907	0.00239954	0.00118552	0.972533	0.999874
ENSMUSG00000027184	Caprin1	7.99362	-0.088651	1.18625	0.276088	0.999921	-0.0360027	0.195859	0.658084	0.999907	0.0526483	0.418597	0.517638	0.999874
ENSMUSG00000030309	Caprin2	3.57975	0.180784	0.949488	0.32985	0.999921	-0.00674963	0.00131969	0.971021	0.999907	-0.187533	1.02512	0.311308	0.999874
ENSMUSG00000039676	Capsl	1.37349	0.156377	0.486161	0.485645	0.999921	0.36872	2.78352	0.0952386	0.999907	0.212343	0.943007	0.331506	0.999874
ENSMUSG00000070372	Capza1	4.95815	0.126611	1.82482	0.17674	0.999921	0.12628	1.82143	0.177143	0.999907	-0.00033158	1.26581e-05	0.997161	0.999874
ENSMUSG00000015733	Capza2	8.27189	-0.039269	0.306238	0.579998	0.999921	-0.0284999	0.161415	0.687857	0.999907	0.0107691	0.023044	0.879343	0.999874
ENSMUSG00000028745	Capzb	7.64259	0.0107838	0.0231129	0.879164	0.999921	-0.00438379	0.00382233	0.950702	0.999907	-0.0151675	0.0457764	0.830583	0.999874
ENSMUSG00000056158	Car10	5.3883	0.169371	1.59319	0.206872	0.999921	0.113486	0.715562	0.397603	0.999907	-0.0558851	0.174188	0.676416	0.999874
ENSMUSG00000003273	Car11	6.88796	0.106818	1.79618	0.180174	0.999921	0.0569678	0.511164	0.474636	0.999907	-0.0498504	0.392332	0.531076	0.999874
ENSMUSG00000032373	Car12	5.11734	-0.0937094	1.00152	0.316943	0.999921	-0.124784	1.7788	0.182297	0.999907	-0.0310743	0.109951	0.7402	0.999874
ENSMUSG00000027555	Car13	-0.849248	0.490587	1.18765	0.275803	0.999921	0.970816	5.00127	0.0253287	0.823782	0.480229	1.33265	0.248334	0.999874
ENSMUSG00000038526	Car14	2.86992	0.0404707	0.0519432	0.819716	0.999921	0.179181	1.03006	0.310143	0.999907	0.138711	0.619778	0.43113	0.999874
ENSMUSG00000090236	Car15	0.423767	0.481487	4.50041	0.0338867	0.999921	-0.0216347	0.00835012	0.927191	0.999907	-0.503122	4.99166	0.0254698	0.999874
ENSMUSG00000027562	Car2	7.42186	0.0152005	0.0168077	0.896848	0.999921	0.0370479	0.0998911	0.75196	0.999907	0.0218474	0.0347458	0.852129	0.999874
ENSMUSG00000000805	Car4	4.87045	0.00200585	0.000376796	0.984513	0.999921	-0.0670701	0.421255	0.516311	0.999907	-0.069076	0.447205	0.503665	0.999874
ENSMUSG00000031373	Car5b	2.4551	-0.0528865	0.0921744	0.761431	0.999921	-0.0806067	0.214774	0.643051	0.999907	-0.0277202	0.0253373	0.873529	0.999874
ENSMUSG00000031883	Car7	4.03402	0.064858	0.112675	0.737119	0.999921	0.0126504	0.0042901	0.947777	0.999907	-0.0522076	0.073194	0.786742	0.999874
ENSMUSG00000041261	Car8	2.48915	0.14803	0.522681	0.4697	0.999921	0.134916	0.435245	0.509426	0.999907	-0.0131143	0.00415789	0.948587	0.999874
ENSMUSG00000028463	Car9	-0.91796	0.848887	2.69867	0.100432	0.999921	2.36655	26.1905	3.09334e-07	0.000384787	1.51766	12.8611	0.000335487	0.161079
ENSMUSG00000033170	Card10	2.36544	0.218898	1.98578	0.158783	0.999921	0.252666	2.67501	0.101935	0.999907	0.0337677	0.0491425	0.824562	0.999874
ENSMUSG00000013483	Card14	-0.271497	0.139129	0.138764	0.709513	0.999921	0.386667	1.11518	0.290958	0.999907	0.247538	0.467119	0.494315	0.999874
ENSMUSG00000037960	Card19	2.21814	0.167359	0.859798	0.353795	0.999921	0.090268	0.250135	0.61698	0.999907	-0.0770914	0.18555	0.666647	0.999874
ENSMUSG00000041849	Card6	1.8957	0.0754009	0.186645	0.665724	0.999921	-0.00573571	0.00107833	0.973804	0.999907	-0.0811366	0.218529	0.640163	0.999874
ENSMUSG00000026928	Card9	1.01911	0.127485	0.225958	0.634537	0.999921	0.193403	0.526988	0.467876	0.999907	0.065918	0.0621006	0.803206	0.999874
ENSMUSG00000026017	Carf	4.64185	-0.0240179	0.0399656	0.841548	0.999921	0.0314406	0.0688197	0.793063	0.999907	0.0554585	0.21408	0.643588	0.999874
ENSMUSG00000008393	Carhsp1	5.58764	-0.017248	0.0248739	0.874682	0.999921	-0.0208148	0.0362821	0.848934	0.999907	-0.0035668	0.0010655	0.97396	0.999874
ENSMUSG00000032185	Carm1	5.83132	-0.0558585	0.450987	0.501867	0.999921	-0.0762559	0.84203	0.358817	0.999907	-0.0203975	0.0601753	0.806219	0.999874
ENSMUSG00000021338	Carmil1	4.80008	-0.00540707	0.00361606	0.952049	0.999921	-0.0454426	0.255912	0.612943	0.999907	-0.0400356	0.198816	0.655678	0.999874
ENSMUSG00000050357	Carmil2	5.76658	-0.0464709	0.350932	0.553586	0.999921	-0.0692965	0.781852	0.376575	0.999907	-0.0228256	0.0847325	0.770984	0.999874
ENSMUSG00000022211	Carmil3	5.87367	0.141733	0.953237	0.328897	0.999921	-0.0545152	0.140898	0.70739	0.999907	-0.196248	1.82795	0.17637	0.999874
ENSMUSG00000024726	Carnmt1	3.64402	-0.0729212	0.344976	0.556971	0.999921	-0.0232536	0.0353766	0.850809	0.999907	0.0496676	0.160807	0.688415	0.999874
ENSMUSG00000075289	Carns1	2.32139	-0.0402096	0.0328217	0.856236	0.999921	0.148308	0.452937	0.500944	0.999907	0.188518	0.730804	0.392623	0.999874
ENSMUSG00000010755	Cars	5.11729	-0.244395	7.00272	0.00813862	0.895303	-0.282924	9.39839	0.00217176	0.238384	-0.0385286	0.172701	0.677723	0.999874
ENSMUSG00000056228	Cars2	4.00718	-0.000693346	2.35295e-05	0.99613	0.999921	-0.146048	1.04055	0.307694	0.999907	-0.145355	1.03143	0.309823	0.999874
ENSMUSG00000021647	Cartpt	1.3261	0.251648	1.77818	0.182373	0.999921	0.132069	0.486176	0.485638	0.999907	-0.119579	0.415858	0.519011	0.999874
ENSMUSG00000043541	Casc1	0.84184	0.787883	10.5448	0.00116514	0.29705	0.649766	7.11647	0.00763787	0.457452	-0.138116	0.362821	0.546944	0.999874
ENSMUSG00000078676	Casc3	5.87311	0.040076	0.17311	0.677363	0.999921	-0.11757	1.48659	0.222746	0.999907	-0.157646	2.67623	0.101857	0.999874
ENSMUSG00000015189	Casd1	6.24865	0.0328694	0.129562	0.718886	0.999921	0.118506	1.68906	0.193725	0.999907	0.0856362	0.883276	0.347306	0.999874
ENSMUSG00000031012	Cask	5.82723	0.0405725	0.33074	0.565224	0.999921	0.0346594	0.242096	0.622696	0.999907	-0.00591311	0.00706861	0.932997	0.999874
ENSMUSG00000033597	Caskin1	7.56703	-0.0481342	0.242716	0.622252	0.999921	-0.115445	1.39599	0.237395	0.999907	-0.0673109	0.474536	0.490908	0.999874
ENSMUSG00000034471	Caskin2	4.34835	-0.0481655	0.177818	0.673255	0.999921	-0.0972306	0.725601	0.394313	0.999907	-0.0490651	0.184491	0.667541	0.999874
ENSMUSG00000025888	Casp1	1.12911	0.30709	1.01556	0.313574	0.999921	0.389781	1.64993	0.198968	0.999907	0.0826912	0.0761475	0.782588	0.999874
ENSMUSG00000029863	Casp2	3.48276	0.0781677	0.317452	0.573143	0.999921	0.0155596	0.0125892	0.910664	0.999907	-0.0626081	0.205058	0.650669	0.999874
ENSMUSG00000031628	Casp3	3.32025	0.0968223	0.684686	0.407978	0.999921	0.10399	0.795751	0.372367	0.999907	0.00716751	0.00382605	0.950678	0.999874
ENSMUSG00000027997	Casp6	1.9321	-0.0968463	0.18341	0.668459	0.999921	0.0908096	0.164349	0.685184	0.999907	0.187656	0.697379	0.403666	0.999874
ENSMUSG00000025076	Casp7	1.03943	-0.0415138	0.0395906	0.842283	0.999921	0.12952	0.400454	0.526855	0.999907	0.171033	0.695981	0.404138	0.999874
ENSMUSG00000026029	Casp8	0.996892	0.343311	2.22708	0.13561	0.999921	0.214249	0.860938	0.353476	0.999907	-0.129062	0.32861	0.566479	0.999874
ENSMUSG00000028282	Casp8ap2	4.2951	-0.10705	1.3303	0.248751	0.999921	-0.0498515	0.291476	0.589276	0.999907	0.057199	0.381051	0.537041	0.999874
ENSMUSG00000028914	Casp9	4.66594	0.0669701	0.627644	0.428221	0.999921	0.0569904	0.456535	0.499248	0.999907	-0.00997968	0.0140944	0.905497	0.999874
ENSMUSG00000027861	Casq2	-0.114052	-0.266133	0.708032	0.400098	0.999921	-0.198554	0.402423	0.52584	0.999907	0.0675793	0.0448261	0.832324	0.999874
ENSMUSG00000021585	Cast	2.92805	0.276186	3.41756	0.0645062	0.999921	0.156095	1.08783	0.296952	0.999907	-0.120091	0.659993	0.416563	0.999874
ENSMUSG00000020424	Castor1	0.818675	-0.417315	2.54532	0.110621	0.999921	-0.590182	5.02694	0.024956	0.820251	-0.172867	0.413423	0.520237	0.999874
ENSMUSG00000015944	Castor2	7.18513	0.0579529	0.430294	0.511845	0.999921	0.057155	0.418849	0.517512	0.999907	-0.000797941	8.17219e-05	0.992787	0.999874
ENSMUSG00000028977	Casz1	1.66858	0.140602	0.313904	0.575294	0.999921	0.149655	0.357571	0.549859	0.999907	0.00905254	0.0013243	0.970971	0.999874
ENSMUSG00000027187	Cat	5.70402	-0.0600451	0.495309	0.481569	0.999921	-0.0387688	0.207193	0.648977	0.999907	0.0212763	0.0623138	0.802876	0.999874
ENSMUSG00000073650	Catip	1.41862	0.526761	4.23862	0.0395142	0.999921	0.409892	2.56225	0.109443	0.999907	-0.116869	0.218417	0.640249	0.999874
ENSMUSG00000033486	Catsper2	2.32146	-0.0792813	0.132474	0.715881	0.999921	-0.153447	0.496524	0.481031	0.999907	-0.074166	0.115587	0.73387	0.999874
ENSMUSG00000040828	Catsperd	0.654216	0.209899	0.359126	0.548992	0.999921	-0.398223	1.24474	0.264559	0.999907	-0.608122	2.93976	0.0864237	0.999874
ENSMUSG00000091476	Catspere2	2.73968	0.278461	2.19286	0.138652	0.999921	0.146627	0.606657	0.436049	0.999907	-0.131834	0.499167	0.479866	0.999874
ENSMUSG00000049676	Catsperg1	1.26697	0.305038	1.15723	0.282041	0.999921	0.138991	0.239101	0.624857	0.999907	-0.166047	0.349368	0.554471	0.999874
ENSMUSG00000050623	Catsperz	0.0421698	0.50688	3.20857	0.0732535	0.999921	-0.0322516	0.0120385	0.912631	0.999907	-0.539131	3.6736	0.0552808	0.999874
ENSMUSG00000007655	Cav1	3.24115	-0.0422644	0.075065	0.7841	0.999921	0.283281	3.44842	0.0633124	0.999907	0.325545	4.54815	0.0329544	0.999874
ENSMUSG00000000058	Cav2	5.09705	0.0393464	0.0819554	0.774665	0.999921	0.201933	2.16705	0.140997	0.999907	0.162586	1.40727	0.23551	0.999874
ENSMUSG00000004044	Cavin1	3.12617	0.0467821	0.104019	0.747059	0.999921	0.660284	21.7132	3.16603e-06	0.00243799	0.613502	18.8692	1.39997e-05	0.0188657
ENSMUSG00000045954	Cavin2	2.48518	0.238974	2.16866	0.140849	0.999921	0.308681	3.66357	0.0556143	0.999907	0.0697069	0.19191	0.661331	0.999874
ENSMUSG00000037060	Cavin3	3.73795	-0.1775	1.86906	0.171583	0.999921	0.116819	0.828017	0.362846	0.999907	0.29432	5.19858	0.0226054	0.999874
ENSMUSG00000028348	Cavin4	0.0949471	0.0458505	0.0233412	0.878573	0.999921	-0.0646417	0.0461196	0.829959	0.999907	-0.110492	0.13611	0.712179	0.999874
ENSMUSG00000035640	Cbarp	7.77905	-0.0823846	1.12966	0.287849	0.999921	-0.0878877	1.2865	0.256694	0.999907	-0.00550302	0.00504111	0.943397	0.999874
ENSMUSG00000038533	Cbfa2t2	5.85216	0.00411662	0.00289728	0.957073	0.999921	0.00243829	0.00101918	0.974532	0.999907	-0.00167834	0.000483386	0.982459	0.999874
ENSMUSG00000006362	Cbfa2t3	5.1394	-0.148507	2.22341	0.135932	0.999921	-0.173766	3.04925	0.0807742	0.999907	-0.0252588	0.0641319	0.800081	0.999874
ENSMUSG00000031885	Cbfb	4.76368	-0.0806474	0.824962	0.363733	0.999921	0.148655	2.85601	0.0910328	0.999907	0.229303	6.76605	0.00929084	0.825506
ENSMUSG00000034342	Cbl	6.88474	0.00774269	0.010237	0.919409	0.999921	-0.0741819	0.939434	0.332423	0.999907	-0.0819246	1.14641	0.284301	0.999874
ENSMUSG00000022637	Cblb	4.93797	0.0107766	0.0106155	0.917938	0.999921	-0.100771	0.926534	0.335765	0.999907	-0.111547	1.13673	0.286344	0.999874
ENSMUSG00000020659	Cbll1	4.20163	-0.144466	2.1637	0.141304	0.999921	-0.10681	1.19288	0.274749	0.999907	0.0376565	0.146858	0.701557	0.999874
ENSMUSG00000031654	Cbln1	3.04277	0.361432	1.27124	0.259534	0.999921	0.446656	1.94313	0.16333	0.999907	0.0852243	0.0714779	0.789197	0.999874
ENSMUSG00000024647	Cbln2	3.38611	0.0884088	0.436847	0.508648	0.999921	0.199794	2.25854	0.13288	0.999907	0.111385	0.708263	0.400021	0.999874
ENSMUSG00000067578	Cbln4	3.76982	0.374056	2.75417	0.0970014	0.999921	0.463297	4.23074	0.0396981	0.988333	0.0892413	0.158908	0.690164	0.999874
ENSMUSG00000051483	Cbr1	5.5365	0.032777	0.185623	0.666585	0.999921	0.0613423	0.653291	0.418939	0.999907	0.0285653	0.142065	0.706236	0.999874
ENSMUSG00000022947	Cbr3	3.01533	-0.0762639	0.285266	0.59327	0.999921	-0.0465368	0.107076	0.743498	0.999907	0.0297271	0.0434807	0.834823	0.999874
ENSMUSG00000031641	Cbr4	3.96968	0.0428564	0.161133	0.688115	0.999921	0.0779956	0.538084	0.463228	0.999907	0.0351392	0.109757	0.740421	0.999874
ENSMUSG00000024039	Cbs	5.04236	-0.037059	0.150841	0.697733	0.999921	-0.279836	8.52426	0.00350444	0.317439	-0.242777	6.41171	0.011337	0.894299
ENSMUSG00000024878	Cbwd1	3.69705	0.246298	4.54182	0.0330764	0.999921	0.217174	3.54195	0.0598351	0.999907	-0.0291241	0.0651559	0.798525	0.999874
ENSMUSG00000018666	Cbx1	5.5182	-0.00986909	0.0132464	0.908371	0.999921	0.0525993	0.378203	0.538566	0.999907	0.0624684	0.533743	0.465037	0.999874
ENSMUSG00000025577	Cbx2	1.16182	-0.0676363	0.108442	0.741925	0.999921	-0.171475	0.694322	0.404698	0.999907	-0.103839	0.252838	0.615084	0.999874
ENSMUSG00000029836	Cbx3	6.42266	-0.094224	0.780008	0.377139	0.999921	-0.0497758	0.218033	0.640543	0.999907	0.0444482	0.17369	0.676853	0.999874
ENSMUSG00000039989	Cbx4	5.64918	-0.00518407	0.00420751	0.948281	0.999921	-0.0357377	0.200291	0.654486	0.999907	-0.0305536	0.146499	0.701903	0.999874
ENSMUSG00000009575	Cbx5	8.14231	-0.0741048	1.21138	0.271059	0.999921	-0.0621065	0.851615	0.356096	0.999907	0.0119983	0.0317684	0.858537	0.999874
ENSMUSG00000089715	Cbx6	8.69325	0.0101174	0.0209997	0.88478	0.999921	0.0093606	0.0179837	0.893321	0.999907	-0.000756813	0.000117581	0.991348	0.999874
ENSMUSG00000053411	Cbx7	5.73613	-0.0551919	0.380408	0.537385	0.999921	-0.0773711	0.748829	0.386847	0.999907	-0.0221791	0.0614667	0.804193	0.999874
ENSMUSG00000025578	Cbx8	3.0975	-0.0705367	0.196959	0.657187	0.999921	-0.102271	0.41513	0.519377	0.999907	-0.0317339	0.0398312	0.841811	0.999874
ENSMUSG00000022428	Cby1	4.95146	-0.00741031	0.00764188	0.930339	0.999921	0.104446	1.53481	0.215392	0.999907	0.111856	1.76189	0.18439	0.999874
ENSMUSG00000036686	Cc2d1a	5.37122	0.00938127	0.00854884	0.926333	0.999921	-0.0557374	0.301874	0.58271	0.999907	-0.0651187	0.412364	0.520772	0.999874
ENSMUSG00000028582	Cc2d1b	4.66216	0.0727624	0.260694	0.609644	0.999921	-0.0863056	0.366006	0.545189	0.999907	-0.159068	1.24594	0.264329	0.999874
ENSMUSG00000039765	Cc2d2a	5.11752	0.155339	1.19882	0.273558	0.999921	0.0272404	0.036848	0.847775	0.999907	-0.128098	0.817379	0.365948	0.999874
ENSMUSG00000020074	Ccar1	6.28196	-0.0656886	0.605949	0.436317	0.999921	-0.0908531	1.16035	0.281394	0.999907	-0.0251645	0.0889364	0.765534	0.999874
ENSMUSG00000033712	Ccar2	6.41375	0.0555705	0.597766	0.439432	0.999921	-0.0194699	0.0733771	0.786482	0.999907	-0.0750404	1.09241	0.295937	0.999874
ENSMUSG00000046318	Ccbe1	4.82118	-0.0180917	0.0291842	0.864354	0.999921	-0.28434	7.13891	0.0075429	0.453888	-0.266248	6.25997	0.0123497	0.908654
ENSMUSG00000063605	Ccdc102a	0.065254	-0.386154	1.51732	0.218026	0.999921	0.0363805	0.0144732	0.904242	0.999907	0.422535	1.84715	0.174115	0.999874
ENSMUSG00000020930	Ccdc103	1.1582	-0.0305995	0.025645	0.87277	0.999921	0.053728	0.0811429	0.775755	0.999907	0.0843275	0.19949	0.655133	0.999874
ENSMUSG00000035228	Ccdc106	4.83291	0.115032	1.97668	0.15974	0.999921	0.00462001	0.00318029	0.955028	0.999907	-0.110412	1.834	0.175655	0.999874
ENSMUSG00000028461	Ccdc107	3.99163	0.069128	0.532002	0.465766	0.999921	0.048189	0.259696	0.610329	0.999907	-0.0209389	0.0494712	0.823986	0.999874
ENSMUSG00000071855	Ccdc112	4.24666	-0.0192292	0.027086	0.869276	0.999921	-0.0825828	0.499826	0.479577	0.999907	-0.0633536	0.294226	0.587525	0.999874
ENSMUSG00000036598	Ccdc113	0.468854	0.540659	2.68988	0.100987	0.999921	0.45288	1.88513	0.169753	0.999907	-0.0877781	0.0751051	0.784044	0.999874
ENSMUSG00000042111	Ccdc115	4.21147	0.00712287	0.00481447	0.944682	0.999921	-0.0514155	0.251015	0.616361	0.999907	-0.0585383	0.32606	0.567988	0.999874
ENSMUSG00000022768	Ccdc116	1.38886	0.0120499	0.00371138	0.951422	0.999921	-0.0827866	0.174761	0.675915	0.999907	-0.0948365	0.230371	0.631249	0.999874
ENSMUSG00000020482	Ccdc117	4.15982	-0.0202825	0.0363704	0.848753	0.999921	0.0629346	0.353735	0.552006	0.999907	0.0832172	0.618466	0.431618	0.999874
ENSMUSG00000019659	Ccdc12	4.76977	-0.0183921	0.0491134	0.824613	0.999921	-0.000142347	2.96378e-06	0.998626	0.999907	0.0182497	0.0486646	0.825403	0.999874
ENSMUSG00000031150	Ccdc120	3.2427	0.0255096	0.0417918	0.838017	0.999921	-0.146265	1.36137	0.2433	0.999907	-0.171775	1.88534	0.169728	0.999874
ENSMUSG00000050625	Ccdc121	-0.387576	0.330043	0.694069	0.404784	0.999921	1.10666	8.65415	0.00326318	0.305132	0.776616	4.52267	0.0334487	0.999874
ENSMUSG00000034795	Ccdc122	1.22416	-0.108595	0.217078	0.641275	0.999921	-0.115844	0.248664	0.618017	0.999907	-0.00724949	0.000965778	0.975208	0.999874
ENSMUSG00000007721	Ccdc124	6.13182	-0.0101847	0.0166389	0.897364	0.999921	0.138913	3.11522	0.077564	0.999907	0.149098	3.58947	0.0581468	0.999874
ENSMUSG00000050786	Ccdc126	3.09913	-0.373722	6.65989	0.00986068	0.941384	-0.088758	0.386741	0.534018	0.999907	0.284964	3.87267	0.0490784	0.999874
ENSMUSG00000021578	Ccdc127	6.43643	-0.0434515	0.302217	0.582496	0.999921	-0.0787445	0.993283	0.318941	0.999907	-0.035293	0.199425	0.655185	0.999874
ENSMUSG00000079235	Ccdc13	2.72522	0.171106	0.582323	0.445403	0.999921	0.189338	0.715963	0.397471	0.999907	0.0182319	0.00669456	0.93479	0.999874
ENSMUSG00000004994	Ccdc130	3.4597	0.0221333	0.0309826	0.860279	0.999921	-0.113267	0.807395	0.368892	0.999907	-0.135401	1.15751	0.281982	0.999874
ENSMUSG00000068114	Ccdc134	3.40321	0.0119019	0.00309853	0.955609	0.999921	-0.10754	0.2527	0.61518	0.999907	-0.119442	0.311966	0.576476	0.999874
ENSMUSG00000029769	Ccdc136	5.89565	0.227343	5.38116	0.0203553	0.999921	0.190627	3.78767	0.0516315	0.999907	-0.0367158	0.141458	0.706836	0.999874
ENSMUSG00000049957	Ccdc137	4.57526	-0.028074	0.078877	0.778825	0.999921	0.0306235	0.0945455	0.758476	0.999907	0.0586974	0.347123	0.555746	0.999874
ENSMUSG00000038010	Ccdc138	2.20838	0.223566	1.90651	0.167351	0.999921	0.0737773	0.205749	0.65012	0.999907	-0.149789	0.872273	0.350327	0.999874
ENSMUSG00000022833	Ccdc14	1.76894	0.0335209	0.0267949	0.869974	0.999921	0.0170248	0.00695485	0.933537	0.999907	-0.0164962	0.00656141	0.93544	0.999874
ENSMUSG00000044033	Ccdc141	3.6736	0.0281422	0.0611761	0.804647	0.999921	0.0903392	0.637284	0.424696	0.999907	0.062197	0.30334	0.581796	0.999874
ENSMUSG00000064280	Ccdc146	-0.263593	0.913627	2.80089	0.0942118	0.999921	1.86116	12.0038	0.00053092	0.0933207	0.947529	3.46479	0.0626883	0.999874
ENSMUSG00000036641	Ccdc148	4.36677	0.0776685	0.540244	0.462332	0.999921	0.088158	0.699176	0.403061	0.999907	0.0104895	0.00996085	0.9205	0.999874
ENSMUSG00000045790	Ccdc149	5.74455	-0.00298937	0.00156622	0.968432	0.999921	-0.0277133	0.134866	0.713439	0.999907	-0.0247239	0.107424	0.743096	0.999874
ENSMUSG00000034303	Ccdc15	1.39601	0.00753536	0.00122816	0.972044	0.999921	0.0755624	0.125498	0.723146	0.999907	0.068027	0.102061	0.74937	0.999874
ENSMUSG00000091119	Ccdc152	0.250953	-0.2972	1.11641	0.290693	0.999921	0.146197	0.29311	0.588234	0.999907	0.443397	2.57566	0.108519	0.999874
ENSMUSG00000070306	Ccdc153	1.52671	0.880899	2.69105	0.100913	0.999921	1.55677	8.27073	0.00402893	0.342905	0.675871	1.6432	0.199887	0.999874
ENSMUSG00000051427	Ccdc157	4.84987	0.1281	1.54208	0.214309	0.999921	0.0991472	0.925756	0.335968	0.999907	-0.0289533	0.0794888	0.777991	0.999874
ENSMUSG00000050050	Ccdc158	-0.0135492	-0.201385	0.450859	0.501927	0.999921	0.306171	1.14898	0.283763	0.999907	0.507556	3.05665	0.0804071	0.999874
ENSMUSG00000006241	Ccdc159	3.57352	0.193647	0.845388	0.35786	0.999921	-0.00298281	0.000200119	0.988713	0.999907	-0.19663	0.87389	0.349881	0.999874
ENSMUSG00000073207	Ccdc160	1.11489	0.0292748	0.0180804	0.893036	0.999921	0.345807	2.65972	0.102919	0.999907	0.316532	2.2459	0.133969	0.999874
ENSMUSG00000075225	Ccdc162	1.16185	0.131754	0.179283	0.67199	0.999921	0.858983	7.95168	0.00480427	0.375715	0.727229	5.7885	0.0161314	0.999464
ENSMUSG00000028689	Ccdc163	1.25455	0.270643	1.23113	0.267188	0.999921	-0.0133397	0.00293416	0.956801	0.999907	-0.283982	1.36753	0.242237	0.999874
ENSMUSG00000098176	Ccdc166	2.42091	-0.110265	0.446305	0.504095	0.999921	0.00465981	0.000811022	0.977281	0.999907	0.114925	0.489084	0.484336	0.999874
ENSMUSG00000024018	Ccdc167	4.55893	-0.0131182	0.0172065	0.895638	0.999921	-0.00789236	0.00625543	0.93696	0.999907	0.00522586	0.00274317	0.95823	0.999874
ENSMUSG00000034035	Ccdc17	1.19203	0.250021	1.04143	0.307489	0.999921	0.314864	1.67489	0.195604	0.999907	0.0648427	0.0731796	0.786762	0.999874
ENSMUSG00000019767	Ccdc170	-0.122013	0.84928	3.66537	0.0555544	0.999921	1.2938	8.76556	0.00306971	0.292002	0.444517	1.14709	0.284158	0.999874
ENSMUSG00000052407	Ccdc171	2.44906	0.278473	1.44795	0.228857	0.999921	0.22536	0.950034	0.329711	0.999907	-0.0531126	0.0535497	0.816998	0.999874
ENSMUSG00000070883	Ccdc173	1.8183	0.0980177	0.298837	0.584613	0.999921	0.238779	1.81929	0.177397	0.999907	0.140761	0.642136	0.422938	0.999874
ENSMUSG00000034083	Ccdc174	4.54353	0.0524787	0.319648	0.571819	0.999921	-0.0132339	0.0203338	0.886609	0.999907	-0.0657126	0.503904	0.47779	0.999874
ENSMUSG00000062961	Ccdc177	4.39346	-0.0205031	0.0379988	0.845446	0.999921	-0.0522136	0.246951	0.61923	0.999907	-0.0317106	0.0910786	0.76281	0.999874
ENSMUSG00000056531	Ccdc18	1.16602	-0.163783	0.636164	0.425103	0.999921	-0.100519	0.244605	0.6209	0.999907	0.0632634	0.0948449	0.758106	0.999874
ENSMUSG00000035539	Ccdc180	0.144525	0.517424	0.493368	0.482429	0.999921	1.81655	5.98188	0.0144536	0.648082	1.29912	3.1943	0.0738952	0.999874
ENSMUSG00000026578	Ccdc181	4.42567	-0.0117928	0.0132893	0.908224	0.999921	-0.0390411	0.146015	0.702373	0.999907	-0.0272483	0.0711683	0.789643	0.999874
ENSMUSG00000029875	Ccdc184	3.98264	0.0634887	0.285027	0.593425	0.999921	0.14159	1.4295	0.231847	0.999907	0.0781011	0.437393	0.508384	0.999874
ENSMUSG00000035173	Ccdc186	6.00479	-0.0287773	0.141483	0.706811	0.999921	0.0124596	0.0266263	0.87038	0.999907	0.0412369	0.291592	0.589202	0.999874
ENSMUSG00000048038	Ccdc187	1.90343	0.354995	2.18323	0.139521	0.999921	0.310094	1.66959	0.196313	0.999907	-0.0449017	0.0359444	0.84963	0.999874
ENSMUSG00000057176	Ccdc189	3.04258	0.0921837	0.314498	0.574933	0.999921	0.127132	0.602253	0.43772	0.999907	0.0349484	0.0458432	0.830461	0.999874
ENSMUSG00000070532	Ccdc190	3.74815	-0.00154268	0.000106922	0.99175	0.999921	-0.107935	0.522269	0.469875	0.999907	-0.106393	0.507742	0.476118	0.999874
ENSMUSG00000022701	Ccdc191	2.7726	0.17047	0.991526	0.31937	0.999921	0.104517	0.373133	0.541301	0.999907	-0.0659524	0.150581	0.69798	0.999874
ENSMUSG00000078588	Ccdc24	-0.00713016	0.418305	1.46237	0.226553	0.999921	0.335218	0.939253	0.33247	0.999907	-0.0830873	0.0609114	0.805061	0.999874
ENSMUSG00000022035	Ccdc25	5.36218	0.0382288	0.198372	0.656038	0.999921	-0.0736776	0.735377	0.391146	0.999907	-0.111906	1.7011	0.192144	0.999874
ENSMUSG00000059554	Ccdc28a	4.407	0.18006	3.98152	0.046002	0.999921	0.115493	1.63924	0.20043	0.999907	-0.0645673	0.520766	0.470515	0.999874
ENSMUSG00000028795	Ccdc28b	4.3993	0.10353	0.613869	0.433335	0.999921	-0.110718	0.698615	0.40325	0.999907	-0.214248	2.62625	0.105109	0.999874
ENSMUSG00000026676	Ccdc3	3.68533	0.00590896	0.00225621	0.962115	0.999921	0.00243597	0.000385117	0.984343	0.999907	-0.00347298	0.000784301	0.977658	0.999874
ENSMUSG00000028637	Ccdc30	4.4252	0.0420825	0.0785943	0.779211	0.999921	0.0480513	0.102716	0.748595	0.999907	0.00596875	0.00158778	0.968215	0.999874
ENSMUSG00000039983	Ccdc32	5.49597	-0.0604099	0.501288	0.478935	0.999921	0.0113462	0.0177867	0.893903	0.999907	0.0717562	0.710071	0.39942	0.999874
ENSMUSG00000037716	Ccdc33	-0.447306	0.296173	0.44987	0.502397	0.999921	1.12745	7.10452	0.007689	0.458815	0.831274	4.04595	0.0442775	0.999874
ENSMUSG00000027160	Ccdc34	4.08272	-0.0110907	0.0116199	0.914158	0.999921	-0.0740387	0.518246	0.471591	0.999907	-0.062948	0.374915	0.540337	0.999874
ENSMUSG00000036168	Ccdc38	0.0553523	-0.269684	0.91306	0.339304	0.999921	0.274487	1.05863	0.303527	0.999907	0.544171	3.96401	0.046483	0.999874
ENSMUSG00000027676	Ccdc39	5.05668	0.188612	1.73348	0.187967	0.999921	0.140921	0.968538	0.325045	0.999907	-0.0476909	0.111437	0.738514	0.999874
ENSMUSG00000039963	Ccdc40	1.25348	0.487	4.17062	0.0411307	0.999921	0.640468	7.36493	0.0066508	0.428845	0.153469	0.450106	0.502285	0.999874
ENSMUSG00000020925	Ccdc43	4.86989	-0.0129592	0.010037	0.920198	0.999921	-0.0884006	0.466815	0.494456	0.999907	-0.0754414	0.340111	0.559765	0.999874
ENSMUSG00000078622	Ccdc47	6.97992	-0.0279657	0.124409	0.724301	0.999921	0.025591	0.104389	0.746624	0.999907	0.0535566	0.457158	0.498955	0.999874
ENSMUSG00000038127	Ccdc50	6.25441	0.0912787	1.81927	0.1774	0.999921	-0.00276298	0.00166556	0.967446	0.999907	-0.0940417	1.93787	0.1639	0.999874
ENSMUSG00000025645	Ccdc51	2.25468	-0.120036	0.648837	0.420529	0.999921	-0.208231	1.94773	0.162831	0.999907	-0.0881951	0.344963	0.556979	0.999874
ENSMUSG00000048445	Ccdc57	3.31132	0.342627	2.3715	0.123569	0.999921	0.0363199	0.026542	0.870584	0.999907	-0.306307	1.90377	0.167657	0.999874
ENSMUSG00000075229	Ccdc58	3.03878	-0.0393271	0.0901095	0.764038	0.999921	-0.229731	3.03874	0.081299	0.999907	-0.190403	2.08372	0.148877	0.999874
ENSMUSG00000019897	Ccdc59	4.92613	0.0228691	0.0832612	0.772926	0.999921	-0.0600664	0.573828	0.448742	0.999907	-0.0829355	1.0975	0.294815	0.999874
ENSMUSG00000048701	Ccdc6	5.88466	0.0212531	0.0657214	0.797671	0.999921	-0.0755519	0.829703	0.362358	0.999907	-0.096805	1.36402	0.242842	0.999874
ENSMUSG00000043913	Ccdc60	-0.208736	0.695275	2.62815	0.104984	0.999921	0.778329	3.32966	0.0680411	0.999907	0.0830537	0.0409377	0.839658	0.999874
ENSMUSG00000074358	Ccdc61	2.92041	-0.217667	2.81525	0.0933724	0.999921	-0.130487	1.02995	0.31017	0.999907	0.0871798	0.449804	0.502428	0.999874
ENSMUSG00000061882	Ccdc62	2.1145	0.236389	0.733161	0.39186	0.999921	0.183951	0.444764	0.504832	0.999907	-0.0524381	0.0365484	0.848387	0.999874
ENSMUSG00000003354	Ccdc65	2.35974	0.133469	0.745885	0.387782	0.999921	0.191025	1.54898	0.213286	0.999907	0.0575558	0.143299	0.705023	0.999874
ENSMUSG00000046753	Ccdc66	4.38196	0.0125315	0.0148097	0.903141	0.999921	0.024488	0.0568416	0.811559	0.999907	0.0119565	0.0135804	0.907229	0.999874
ENSMUSG00000049305	Ccdc71	4.67208	-0.109653	1.50875	0.219329	0.999921	-0.0463025	0.27148	0.602341	0.999907	0.0633504	0.505071	0.47728	0.999874
ENSMUSG00000090946	Ccdc71l	5.11899	-0.00874572	0.00582787	0.939148	0.999921	-0.0316204	0.076272	0.782414	0.999907	-0.0228747	0.0399293	0.841619	0.999874
ENSMUSG00000045106	Ccdc73	0.145804	0.198209	0.550146	0.458258	0.999921	-0.336733	1.46775	0.225702	0.999907	-0.534942	3.84092	0.0500161	0.999874
ENSMUSG00000041617	Ccdc74a	4.85603	0.150493	2.69874	0.100428	0.999921	0.115015	1.57953	0.208829	0.999907	-0.0354784	0.151794	0.696827	0.999874
ENSMUSG00000030177	Ccdc77	2.86396	0.000549388	7.66002e-06	0.997792	0.999921	0.0394546	0.0397966	0.841879	0.999907	0.0389052	0.0387257	0.843993	0.999874
ENSMUSG00000071202	Ccdc78	-0.192095	0.916764	7.09034	0.00775006	0.88818	0.614431	3.09312	0.0786241	0.999907	-0.302332	0.865388	0.352235	0.999874
ENSMUSG00000041117	Ccdc8	2.32761	0.258214	2.3817	0.122764	0.999921	-0.0134251	0.0063187	0.936643	0.999907	-0.271639	2.6554	0.103199	0.999874
ENSMUSG00000022665	Ccdc80	1.93776	0.177984	1.1463	0.284326	0.999921	0.270402	2.70149	0.100255	0.999907	0.0924178	0.324386	0.568984	0.999874
ENSMUSG00000039391	Ccdc81	0.165697	0.237754	0.673795	0.411731	0.999921	0.676068	5.89683	0.0151682	0.654093	0.438314	2.59594	0.107138	0.999874
ENSMUSG00000079084	Ccdc82	4.66222	0.0926896	0.717659	0.396913	0.999921	0.0527942	0.233217	0.629149	0.999907	-0.0398953	0.133863	0.71446	0.999874
ENSMUSG00000043923	Ccdc84	3.53081	0.224778	0.956569	0.328053	0.999921	0.0251117	0.0119208	0.913058	0.999907	-0.199666	0.757125	0.38423	0.999874
ENSMUSG00000032878	Ccdc85a	6.60137	0.0810784	1.00276	0.316643	0.999921	0.0193857	0.057341	0.810749	0.999907	-0.0616927	0.58196	0.445545	0.999874
ENSMUSG00000095098	Ccdc85b	6.86862	-0.0369754	0.172104	0.678248	0.999921	0.00305461	0.00117651	0.972638	0.999907	0.04003	0.201975	0.653131	0.999874
ENSMUSG00000084883	Ccdc85c	5.99552	0.0036181	0.00186044	0.965596	0.999921	0.0515638	0.379195	0.538034	0.999907	0.0479458	0.32808	0.566792	0.999874
ENSMUSG00000024732	Ccdc86	2.91086	-0.0719208	0.248489	0.618141	0.999921	-0.113592	0.621659	0.430431	0.999907	-0.0416708	0.0832766	0.772905	0.999874
ENSMUSG00000067872	Ccdc87	1.25067	0.244762	1.54216	0.214296	0.999921	0.390373	4.05238	0.044109	0.999907	0.145611	0.588792	0.442887	0.999874
ENSMUSG00000032740	Ccdc88a	6.81274	0.0202392	0.0872549	0.767696	0.999921	-0.0414257	0.365644	0.545388	0.999907	-0.0616649	0.811033	0.367815	0.999874
ENSMUSG00000047810	Ccdc88b	2.56843	0.0803609	0.342564	0.558353	0.999921	0.012064	0.00772353	0.929969	0.999907	-0.0682969	0.250616	0.616641	0.999874
ENSMUSG00000021182	Ccdc88c	6.02508	0.0878876	0.317708	0.572988	0.999921	-0.0308734	0.0391986	0.843056	0.999907	-0.118761	0.580408	0.446153	0.999874
ENSMUSG00000044362	Ccdc89	-0.662139	-0.67284	2.90474	0.0883196	0.999921	-0.252256	0.442257	0.506035	0.999907	0.420584	1.112	0.291648	0.999874
ENSMUSG00000041375	Ccdc9	5.35101	0.0746245	0.443602	0.505389	0.999921	0.0306887	0.0750959	0.784057	0.999907	-0.0439358	0.154304	0.694456	0.999874
ENSMUSG00000030613	Ccdc90b	3.58726	0.125088	0.954877	0.328481	0.999921	0.0948061	0.549954	0.458336	0.999907	-0.0302817	0.056719	0.811759	0.999874
ENSMUSG00000030301	Ccdc91	5.19387	0.0269744	0.0997179	0.752168	0.999921	0.00795416	0.00869183	0.925721	0.999907	-0.0190202	0.0498258	0.823367	0.999874
ENSMUSG00000037979	Ccdc92	5.84288	-0.060625	0.511021	0.474697	0.999921	-0.0326449	0.148669	0.69981	0.999907	0.02798	0.109056	0.741221	0.999874
ENSMUSG00000069814	Ccdc92b	4.6704	-0.0430413	0.247172	0.619073	0.999921	-0.0589981	0.466278	0.494705	0.999907	-0.0159567	0.0340503	0.8536	0.999874
ENSMUSG00000026339	Ccdc93	5.57993	0.0443185	0.290728	0.589754	0.999921	-0.0796937	0.938002	0.332792	0.999907	-0.124012	2.2769	0.131314	0.999874
ENSMUSG00000050677	Ccdc96	1.14422	-0.111875	0.243767	0.621499	0.999921	0.022756	0.0103571	0.918939	0.999907	0.134631	0.358262	0.549473	0.999874
ENSMUSG00000002608	Ccdc97	5.14989	0.0129888	0.0186085	0.891495	0.999921	-0.0689336	0.523888	0.469188	0.999907	-0.0819225	0.74082	0.389398	0.999874
ENSMUSG00000045838	Ccdc9b	3.16976	0.191779	1.44851	0.228767	0.999921	0.0744226	0.21768	0.640813	0.999907	-0.117356	0.548239	0.459038	0.999874
ENSMUSG00000096257	Ccer2	0.0246769	0.936315	6.88128	0.00871031	0.914639	0.7869	4.81666	0.0281859	0.871235	-0.149415	0.196518	0.657546	0.999874
ENSMUSG00000040312	Cchcr1	1.93124	0.153283	0.600936	0.438221	0.999921	-0.0800029	0.161469	0.687807	0.999907	-0.233286	1.39422	0.237694	0.999874
ENSMUSG00000032532	Cck	8.16208	-0.11841	1.2486	0.263821	0.999921	0.00739698	0.00487792	0.944319	0.999907	0.125807	1.40996	0.235062	0.999874
ENSMUSG00000030898	Cckbr	3.08476	0.512686	13.2542	0.000271977	0.12411	0.451322	10.2828	0.00134275	0.172718	-0.061364	0.199642	0.65501	0.999874
ENSMUSG00000023235	Ccl25	3.65772	0.0749845	0.123205	0.725584	0.999921	-0.048623	0.0517651	0.82002	0.999907	-0.123607	0.335173	0.562629	0.999874
ENSMUSG00000073888	Ccl27a	5.50209	0.125527	1.19097	0.275133	0.999921	-0.006421	0.00311324	0.955504	0.999907	-0.131948	1.31863	0.250837	0.999874
ENSMUSG00000074715	Ccl28	2.54497	0.115415	0.324635	0.568835	0.999921	-0.111137	0.298374	0.584903	0.999907	-0.226552	1.24965	0.263619	0.999874
ENSMUSG00000018927	Ccl6	1.50071	1.07886	18.6919	1.53633e-05	0.0155733	1.05089	17.7815	2.4778e-05	0.0116751	-0.0279717	0.0141354	0.905361	0.999874
ENSMUSG00000019122	Ccl9	0.973176	0.192539	0.700966	0.402459	0.999921	0.302396	1.76983	0.183403	0.999907	0.109857	0.240966	0.623509	0.999874
ENSMUSG00000000378	Ccm2	5.07179	-0.0624791	0.44303	0.505664	0.999921	-0.0159045	0.0288596	0.865104	0.999907	0.0465746	0.246972	0.619215	0.999874
ENSMUSG00000027474	Ccm2l	-0.283707	0.255759	0.703135	0.401732	0.999921	0.695251	5.75508	0.016441	0.674791	0.439492	2.44468	0.117924	0.999874
ENSMUSG00000028195	Ccn1	1.5525	0.453503	2.755	0.0969509	0.999921	0.0312119	0.0128227	0.909842	0.999907	-0.422291	2.41089	0.120494	0.999874
ENSMUSG00000019997	Ccn2	3.41493	0.587775	3.92922	0.0474539	0.999921	0.63922	4.64897	0.0310722	0.911503	0.0514448	0.0306361	0.861055	0.999874
ENSMUSG00000037362	Ccn3	7.03901	-0.010655	0.00745143	0.931211	0.999921	0.278351	5.08961	0.0240696	0.813948	0.289006	5.48684	0.0191602	0.999874
ENSMUSG00000005124	Ccn4	-0.039499	0.254169	0.797264	0.371913	0.999921	0.575387	4.39415	0.0360625	0.965676	0.321218	1.44902	0.228685	0.999874
ENSMUSG00000027793	Ccna1	0.222726	0.213763	0.600433	0.438413	0.999921	0.0796324	0.0825836	0.773826	0.999907	-0.134131	0.243338	0.621806	0.999874
ENSMUSG00000027715	Ccna2	1.27188	-0.032987	0.0208794	0.885108	0.999921	0.0631173	0.0778025	0.780298	0.999907	0.0961043	0.180048	0.671332	0.999874
ENSMUSG00000028252	Ccnc	5.27798	0.0399822	0.26044	0.609818	0.999921	0.0109507	0.0195817	0.888712	0.999907	-0.0290315	0.13812	0.710157	0.999874
ENSMUSG00000070348	Ccnd1	5.92137	-0.107029	1.6267	0.202159	0.999921	-0.0703164	0.704567	0.401253	0.999907	0.0367124	0.191522	0.661653	0.999874
ENSMUSG00000000184	Ccnd2	6.69947	-0.0240079	0.112439	0.737384	0.999921	-0.0449847	0.395257	0.529549	0.999907	-0.0209768	0.085937	0.769407	0.999874
ENSMUSG00000034165	Ccnd3	4.34863	0.0369975	0.118247	0.730943	0.999921	0.158261	2.18699	0.139181	0.999907	0.121263	1.28842	0.25634	0.999874
ENSMUSG00000023572	Ccndbp1	5.54203	0.0210637	0.0518333	0.819903	0.999921	-0.0021379	0.000534736	0.981551	0.999907	-0.0232016	0.0630712	0.801706	0.999874
ENSMUSG00000002068	Ccne1	3.52787	-0.0546997	0.257124	0.612103	0.999921	-0.126952	1.38493	0.239263	0.999907	-0.0722526	0.447078	0.503726	0.999874
ENSMUSG00000028212	Ccne2	2.06143	-0.00458726	0.000628873	0.979993	0.999921	0.0707934	0.151959	0.69667	0.999907	0.0753807	0.172674	0.677746	0.999874
ENSMUSG00000072082	Ccnf	1.99165	-0.0756831	0.22267	0.637013	0.999921	-0.0154886	0.00949227	0.922386	0.999907	0.0601944	0.142267	0.706037	0.999874
ENSMUSG00000020326	Ccng1	6.21037	-0.0371526	0.146751	0.70166	0.999921	0.0453093	0.21888	0.639894	0.999907	0.082462	0.724725	0.394598	0.999874
ENSMUSG00000029385	Ccng2	5.59655	-0.0303858	0.131136	0.717257	0.999921	0.00412667	0.00242851	0.960696	0.999907	0.0345125	0.169791	0.680297	0.999874
ENSMUSG00000021548	Ccnh	5.63014	-0.0209474	0.0733646	0.7865	0.999921	-0.0250496	0.105224	0.745648	0.999907	-0.00410219	0.00282186	0.957635	0.999874
ENSMUSG00000063015	Ccni	7.55381	0.000194787	5.8349e-06	0.998073	0.999921	0.0118023	0.02144	0.883587	0.999907	0.0116075	0.0207431	0.885481	0.999874
ENSMUSG00000025010	Ccnj	3.29846	0.167964	1.98175	0.159206	0.999921	0.0529111	0.195937	0.65802	0.999907	-0.115053	0.943709	0.331326	0.999874
ENSMUSG00000044707	Ccnjl	2.61635	0.0330711	0.0539148	0.816386	0.999921	-0.138793	0.938834	0.332578	0.999907	-0.171865	1.44757	0.228918	0.999874
ENSMUSG00000021258	Ccnk	4.71159	-0.0740838	0.551637	0.45765	0.999921	-0.140324	1.97969	0.159423	0.999907	-0.0662404	0.439976	0.507134	0.999874
ENSMUSG00000027829	Ccnl1	5.79083	0.0847309	0.367537	0.54435	0.999921	-0.0540857	0.14966	0.698861	0.999907	-0.138817	0.986868	0.320509	0.999874
ENSMUSG00000029068	Ccnl2	6.74312	0.220359	1.72041	0.189641	0.999921	-0.0237246	0.0199466	0.887686	0.999907	-0.244084	2.1111	0.146234	0.999874
ENSMUSG00000042417	Ccno	0.980834	0.0454273	0.0349515	0.851697	0.999921	-0.15789	0.41621	0.518834	0.999907	-0.203318	0.695297	0.404368	0.999874
ENSMUSG00000049489	Ccnq	3.16489	-0.0115959	0.00842686	0.926859	0.999921	0.100807	0.647949	0.420847	0.999907	0.112403	0.806477	0.369164	0.999874
ENSMUSG00000011960	Ccnt1	5.79273	-0.010582	0.0198216	0.888036	0.999921	-0.000296973	1.56635e-05	0.996842	0.999907	0.010285	0.0187999	0.890942	0.999874
ENSMUSG00000026349	Ccnt2	6.94531	0.0669852	0.23299	0.629316	0.999921	-0.1033	0.553744	0.456792	0.999907	-0.170285	1.50493	0.219914	0.999874
ENSMUSG00000024286	Ccny	7.27763	-0.0259012	0.0966149	0.75593	0.999921	0.0486298	0.341158	0.559161	0.999907	0.074531	0.801279	0.370711	0.999874
ENSMUSG00000070871	Ccnyl1	3.56343	0.0326801	0.0672903	0.795324	0.999921	-0.0291556	0.0536138	0.81689	0.999907	-0.0618357	0.242098	0.622695	0.999874
ENSMUSG00000033904	Ccp110	6.47004	2.38895e-05	6.3221e-08	0.999799	0.999985	0.0413468	0.189632	0.663223	0.999907	0.0413229	0.189493	0.663339	0.999874
ENSMUSG00000034563	Ccpg1	3.75383	0.00594483	0.00274942	0.958182	0.999921	0.00678062	0.00359786	0.95217	0.999907	0.000835792	5.47912e-05	0.994094	0.999874
ENSMUSG00000086158	Ccpg1os	1.94334	-0.00631148	0.000977227	0.975062	0.999921	0.0618986	0.0952145	0.75765	0.999907	0.0682101	0.115793	0.733643	0.999874
ENSMUSG00000079227	Ccr5	2.34864	0.14109	1.05672	0.303963	0.999921	-0.116097	0.697007	0.403791	0.999907	-0.257186	3.49862	0.06142	0.999874
ENSMUSG00000034108	Ccs	3.87033	0.0791535	0.546516	0.459745	0.999921	0.0223631	0.0436856	0.83444	0.999907	-0.0567903	0.28406	0.594053	0.999874
ENSMUSG00000031971	Ccsap	5.78892	-0.0145774	0.0407647	0.839993	0.999921	-0.0483452	0.449097	0.502764	0.999907	-0.0337679	0.219158	0.639682	0.999874
ENSMUSG00000039578	Ccser1	3.70089	0.00622329	0.00289065	0.957123	0.999921	-0.0666666	0.331587	0.564726	0.999907	-0.0728899	0.397146	0.528567	0.999874
ENSMUSG00000058690	Ccser2	7.03925	0.00474839	0.00457509	0.946073	0.999921	0.0324901	0.214617	0.643172	0.999907	0.0277418	0.156565	0.692339	0.999874
ENSMUSG00000034024	Cct2	7.13831	-0.031724	0.172031	0.678313	0.999921	-0.0112811	0.0217854	0.88266	0.999907	0.0204428	0.0715263	0.789127	0.999874
ENSMUSG00000001416	Cct3	6.69333	-0.040987	0.27384	0.600767	0.999921	-0.0172675	0.0486977	0.825345	0.999907	0.0237195	0.0918484	0.76184	0.999874
ENSMUSG00000007739	Cct4	6.50532	-0.143678	2.52441	0.112097	0.999921	-0.0435964	0.233209	0.629155	0.999907	0.100082	1.22607	0.268174	0.999874
ENSMUSG00000022234	Cct5	7.2058	-0.0467592	0.235302	0.62762	0.999921	0.00325123	0.0011389	0.973078	0.999907	0.0500105	0.269393	0.603739	0.999874
ENSMUSG00000029447	Cct6a	7.23609	-0.0254491	0.0636798	0.800772	0.999921	0.0130959	0.0168779	0.896634	0.999907	0.038545	0.146209	0.702185	0.999874
ENSMUSG00000030007	Cct7	7.27339	-0.118998	2.34822	0.125426	0.999921	-0.0495621	0.408243	0.522863	0.999907	0.0694358	0.80007	0.371072	0.999874
ENSMUSG00000025613	Cct8	7.47085	-0.0715658	0.459345	0.49793	0.999921	-0.0116354	0.0121534	0.912217	0.999907	0.0599304	0.3223	0.570229	0.999874
ENSMUSG00000029617	Ccz1	4.85171	0.0491828	0.361871	0.547469	0.999921	0.0109332	0.01792	0.893509	0.999907	-0.0382496	0.22045	0.638697	0.999874
ENSMUSG00000046186	Cd109	2.98834	0.06304	0.176372	0.67451	0.999921	0.0674942	0.203305	0.652066	0.999907	0.0044542	0.000891372	0.976182	0.999874
ENSMUSG00000051439	Cd14	1.18762	0.1074	0.249125	0.617692	0.999921	0.178611	0.702082	0.402085	0.999907	0.0712111	0.113538	0.736152	0.999874
ENSMUSG00000025510	Cd151	4.0449	-0.010454	0.00912212	0.92391	0.999921	0.233476	4.64664	0.0311143	0.911503	0.24393	5.07722	0.0242423	0.999874
ENSMUSG00000008845	Cd163	0.238406	0.435771	1.71315	0.190577	0.999921	0.300323	0.807586	0.368835	0.999907	-0.135447	0.17321	0.677275	0.999874
ENSMUSG00000019818	Cd164	5.83842	0.0392926	0.213275	0.644213	0.999921	0.101229	1.42124	0.2332	0.999907	0.0619359	0.533214	0.465259	0.999874
ENSMUSG00000028865	Cd164l2	1.39584	0.312233	1.95126	0.162451	0.999921	0.22899	1.04856	0.305838	0.999907	-0.0832426	0.143602	0.704726	0.999874
ENSMUSG00000021624	Cd180	1.58475	0.258515	1.18144	0.277064	0.999921	0.303691	1.64579	0.199533	0.999907	0.0451762	0.03732	0.846815	0.999874
ENSMUSG00000022661	Cd200	6.33243	0.106125	0.647342	0.421065	0.999921	0.11852	0.807887	0.368746	0.999907	0.0123941	0.00884899	0.925054	0.999874
ENSMUSG00000005763	Cd247	0.00752988	0.283315	0.916885	0.338294	0.999921	0.300388	1.04581	0.306474	0.999907	0.0170735	0.00356343	0.952399	0.999874
ENSMUSG00000056481	Cd248	0.397694	0.470762	2.51178	0.112998	0.999921	0.234971	0.614819	0.432979	0.999907	-0.235791	0.657617	0.417403	0.999874
ENSMUSG00000047139	Cd24a	3.27361	0.34945	2.88165	0.0895944	0.999921	0.777629	14.386	0.000148902	0.0412668	0.428179	4.45455	0.0348084	0.999874
ENSMUSG00000016496	Cd274	1.24743	-0.0602884	0.0659594	0.797313	0.999921	-0.085037	0.131871	0.7165	0.999907	-0.0247486	0.0111233	0.916005	0.999874
ENSMUSG00000035914	Cd276	3.17407	0.230886	1.53245	0.215745	0.999921	0.069185	0.137224	0.711056	0.999907	-0.1617	0.757665	0.38406	0.999874
ENSMUSG00000061665	Cd2ap	5.04272	0.209252	1.90414	0.167616	0.999921	0.0933524	0.378978	0.538151	0.999907	-0.1159	0.58652	0.443768	0.999874
ENSMUSG00000042502	Cd2bp2	6.35019	0.0236371	0.103992	0.747091	0.999921	-0.0212889	0.0844183	0.771397	0.999907	-0.044926	0.376453	0.539508	0.999874
ENSMUSG00000034652	Cd300a	0.550273	0.250977	1.19661	0.274001	0.999921	0.0607524	0.068623	0.793352	0.999907	-0.190225	0.707336	0.40033	0.999874
ENSMUSG00000044811	Cd300c2	1.45296	0.0338139	0.0332601	0.85529	0.999921	0.0176302	0.00912111	0.923914	0.999907	-0.0161837	0.00774388	0.929877	0.999874
ENSMUSG00000060703	Cd302	3.24351	-0.0026551	0.000358871	0.984886	0.999921	0.224513	2.62135	0.105434	0.999907	0.227168	2.68837	0.101083	0.999874
ENSMUSG00000002308	Cd320	3.58836	-0.0578683	0.25747	0.611863	0.999921	-0.068091	0.358486	0.549348	0.999907	-0.0102227	0.00805345	0.928493	0.999874
ENSMUSG00000004609	Cd33	3.38785	0.218531	2.67253	0.102094	0.999921	-0.0494207	0.134897	0.713407	0.999907	-0.267952	4.03199	0.0446454	0.999874
ENSMUSG00000016494	Cd34	5.16343	0.168946	2.0981	0.147482	0.999921	0.134504	1.33111	0.248607	0.999907	-0.034442	0.0877772	0.767022	0.999874
ENSMUSG00000002944	Cd36	0.666033	-0.249455	0.847303	0.357316	0.999921	-0.121529	0.206128	0.649819	0.999907	0.127925	0.222227	0.637348	0.999874
ENSMUSG00000030798	Cd37	1.95472	0.126631	0.443747	0.50532	0.999921	-0.202764	1.11005	0.292071	0.999907	-0.329395	2.96765	0.0849451	0.999874
ENSMUSG00000029084	Cd38	3.70484	-0.221686	2.48323	0.115066	0.999921	-0.123043	0.77266	0.379395	0.999907	0.0986438	0.491226	0.483381	0.999874
ENSMUSG00000047649	Cd3eap	4.56798	0.0184813	0.026085	0.871693	0.999921	0.0349171	0.0934475	0.759839	0.999907	0.0164358	0.0207428	0.885482	0.999874
ENSMUSG00000005087	Cd44	2.49145	0.621313	5.13351	0.0234683	0.999921	0.584912	4.55505	0.0328218	0.925655	-0.0364007	0.0181538	0.892821	0.999874
ENSMUSG00000016493	Cd46	3.66129	0.144074	0.406463	0.52377	0.999921	-0.0104294	0.00212783	0.963208	0.999907	-0.154503	0.46839	0.493729	0.999874
ENSMUSG00000055447	Cd47	7.4554	-0.0330771	0.198618	0.655839	0.999921	-0.0281712	0.14423	0.704112	0.999907	0.00490586	0.0043733	0.947274	0.999874
ENSMUSG00000000682	Cd52	0.278852	0.864856	9.9977	0.00156736	0.352025	0.672147	5.92678	0.0149125	0.651994	-0.192709	0.568954	0.450675	0.999874
ENSMUSG00000040747	Cd53	2.75553	0.156098	1.22498	0.268386	0.999921	0.16205	1.32989	0.248825	0.999907	0.00595184	0.00182801	0.965897	0.999874
ENSMUSG00000026399	Cd55	2.48835	0.039272	0.0411042	0.839337	0.999921	0.113954	0.349196	0.554568	0.999907	0.0746818	0.150657	0.697908	0.999874
ENSMUSG00000032679	Cd59a	1.97357	0.172235	0.833958	0.361131	0.999921	0.0805989	0.182272	0.669428	0.999907	-0.0916361	0.240159	0.624091	0.999874
ENSMUSG00000025351	Cd63	5.49386	-0.0195365	0.0487713	0.825215	0.999921	0.0727407	0.680259	0.409498	0.999907	0.0922773	1.09474	0.295424	0.999874
ENSMUSG00000018774	Cd68	2.86094	0.0614114	0.209017	0.647539	0.999921	0.290883	4.83631	0.0278664	0.867586	0.229471	3.03835	0.0813186	0.999874
ENSMUSG00000028459	Cd72	2.48444	0.0127564	0.00520044	0.942511	0.999921	-0.11955	0.454822	0.500054	0.999907	-0.132306	0.558158	0.455004	0.999874
ENSMUSG00000024610	Cd74	0.0223562	0.333774	1.3087	0.25263	0.999921	0.574239	4.08195	0.0433435	0.999907	0.240465	0.764994	0.38177	0.999874
ENSMUSG00000037706	Cd81	8.17455	-0.0484475	0.474056	0.491127	0.999921	0.075453	1.15186	0.283159	0.999907	0.123901	3.10457	0.078073	0.999874
ENSMUSG00000027215	Cd82	3.81166	0.118672	0.646955	0.421204	0.999921	0.0661912	0.201488	0.653522	0.999907	-0.052481	0.127482	0.721057	0.999874
ENSMUSG00000015396	Cd83	3.68946	0.027169	0.0473979	0.827655	0.999921	0.0648067	0.271582	0.602273	0.999907	0.0376377	0.0919036	0.761771	0.999874
ENSMUSG00000038147	Cd84	1.75588	-0.0291432	0.0287961	0.865251	0.999921	-0.0605502	0.124989	0.723685	0.999907	-0.031407	0.0335748	0.854614	0.999874
ENSMUSG00000022901	Cd86	1.178	-0.285428	1.75727	0.184966	0.999921	0.112558	0.291628	0.589179	0.999907	0.397986	3.51033	0.0609875	0.999874
ENSMUSG00000030342	Cd9	5.14621	0.00768635	0.00508541	0.943149	0.999921	0.0989145	0.846499	0.357545	0.999907	0.0912282	0.720796	0.395883	0.999874
ENSMUSG00000027435	Cd93	1.04374	-0.122073	0.193911	0.659681	0.999921	0.481871	3.20429	0.0734452	0.999907	0.603944	4.97676	0.0256901	0.999874
ENSMUSG00000035776	Cd99l2	6.26465	0.0258749	0.103066	0.748181	0.999921	0.0650093	0.652407	0.419253	0.999907	0.0391344	0.236759	0.626557	0.999874
ENSMUSG00000028755	Cda	0.159688	-0.230597	0.492085	0.482999	0.999921	-0.254706	0.603282	0.437329	0.999907	-0.0241084	0.00528687	0.942036	0.999874
ENSMUSG00000021982	Cdadc1	5.91795	0.04833	0.500466	0.479296	0.999921	0.0605689	0.789123	0.374365	0.999907	0.0122389	0.0323316	0.857302	0.999874
ENSMUSG00000027284	Cdan1	4.76788	0.0691874	0.181119	0.670413	0.999921	-0.0631432	0.150719	0.69785	0.999907	-0.132331	0.662881	0.415545	0.999874
ENSMUSG00000039128	Cdc123	5.98585	0.00121228	0.000228541	0.987938	0.999921	-0.0113481	0.0200621	0.887364	0.999907	-0.0125604	0.0245976	0.875374	0.999874
ENSMUSG00000033502	Cdc14a	2.13846	-0.0011074	3.45666e-05	0.995309	0.999921	-0.0427296	0.0516318	0.820248	0.999907	-0.0416222	0.0490805	0.824671	0.999874
ENSMUSG00000033102	Cdc14b	3.61054	0.160847	1.77335	0.182968	0.999921	-0.0473961	0.152468	0.696188	0.999907	-0.208243	2.98349	0.0841175	0.999874
ENSMUSG00000038416	Cdc16	5.52979	0.0233647	0.104524	0.746467	0.999921	0.0842925	1.37037	0.241749	0.999907	0.0609278	0.717839	0.396854	0.999874
ENSMUSG00000024370	Cdc23	5.82789	0.0494516	0.458237	0.498449	0.999921	-0.0349553	0.228846	0.632381	0.999907	-0.0844069	1.33842	0.247313	0.999874
ENSMUSG00000032477	Cdc25a	2.6806	0.187361	1.68573	0.194165	0.999921	0.0383777	0.0701789	0.791077	0.999907	-0.148984	1.08026	0.29864	0.999874
ENSMUSG00000027330	Cdc25b	4.29017	0.108318	0.421133	0.516372	0.999921	-0.163227	0.951685	0.329291	0.999907	-0.271545	2.63998	0.104205	0.999874
ENSMUSG00000066149	Cdc26	4.24773	0.0239576	0.0705407	0.790551	0.999921	0.0904838	1.01834	0.312913	0.999907	0.0665262	0.55264	0.457241	0.999874
ENSMUSG00000020687	Cdc27	6.26489	0.029257	0.15512	0.693689	0.999921	0.0521954	0.495113	0.481655	0.999907	0.0229384	0.0957882	0.756944	0.999874
ENSMUSG00000020307	Cdc34	5.0451	-0.0153461	0.0340705	0.853557	0.999921	0.0472614	0.325658	0.568227	0.999907	0.0626075	0.571695	0.449586	0.999874
ENSMUSG00000019471	Cdc37	7.00874	-0.0358227	0.246152	0.619797	0.999921	0.00290315	0.00162021	0.967892	0.999907	0.0387259	0.2882	0.591376	0.999874
ENSMUSG00000024780	Cdc37l1	7.27906	0.0417959	0.272951	0.601359	0.999921	-0.0392391	0.240548	0.623811	0.999907	-0.081035	1.02672	0.31093	0.999874
ENSMUSG00000038446	Cdc40	6.36494	0.0688201	0.896258	0.343787	0.999921	-0.00627848	0.007459	0.931176	0.999907	-0.0750986	1.07012	0.300918	0.999874
ENSMUSG00000006699	Cdc42	7.98266	-0.0402976	0.201979	0.653128	0.999921	0.00283077	0.000997426	0.974805	0.999907	0.0431284	0.231493	0.630419	0.999874
ENSMUSG00000026490	Cdc42bpa	8.46666	0.072321	0.97996	0.322209	0.999921	-0.00606878	0.00690101	0.933794	0.999907	-0.0783898	1.15205	0.283121	0.999874
ENSMUSG00000021279	Cdc42bpb	7.23749	-0.0346553	0.180717	0.670757	0.999921	-0.0548243	0.452602	0.501102	0.999907	-0.0201689	0.0612445	0.80454	0.999874
ENSMUSG00000024769	Cdc42bpg	3.09448	0.212712	2.91554	0.0877298	0.999921	0.133013	1.13934	0.285793	0.999907	-0.0796986	0.419426	0.517224	0.999874
ENSMUSG00000049521	Cdc42ep1	3.64747	-0.0293169	0.0463991	0.829452	0.999921	-0.0388962	0.0819792	0.774633	0.999907	-0.00957929	0.00496849	0.943806	0.999874
ENSMUSG00000045664	Cdc42ep2	2.80732	0.00433907	0.00052257	0.981762	0.999921	0.119032	0.397091	0.528595	0.999907	0.114693	0.369273	0.543401	0.999874
ENSMUSG00000036533	Cdc42ep3	2.07524	0.247951	2.13863	0.14363	0.999921	0.0855332	0.25183	0.615789	0.999907	-0.162417	0.936835	0.333093	0.999874
ENSMUSG00000041598	Cdc42ep4	4.98858	-0.0608432	0.323822	0.56932	0.999921	-0.0237619	0.0495983	0.823764	0.999907	0.0370813	0.120588	0.728397	0.999874
ENSMUSG00000046722	Cdc42se1	5.81463	-0.0278193	0.101974	0.749474	0.999921	-0.0352791	0.16431	0.685219	0.999907	-0.00745975	0.00734502	0.931702	0.999874
ENSMUSG00000052298	Cdc42se2	7.57806	-0.0145104	0.0342625	0.85315	0.999921	-0.00593139	0.00572994	0.939661	0.999907	0.00857898	0.0119878	0.912815	0.999874
ENSMUSG00000000028	Cdc45	0.690012	-0.142498	0.333376	0.563678	0.999921	-0.148354	0.364597	0.545964	0.999907	-0.00585541	0.000558949	0.981138	0.999874
ENSMUSG00000023932	Cdc5l	5.80889	-0.0945109	0.795111	0.372559	0.999921	0.0437927	0.171476	0.678804	0.999907	0.138304	1.707	0.191375	0.999874
ENSMUSG00000029283	Cdc7	4.35591	0.116764	0.490675	0.483626	0.999921	-0.0881149	0.278646	0.59759	0.999907	-0.204879	1.51038	0.219082	0.999874
ENSMUSG00000026361	Cdc73	6.08291	-0.00996024	0.0157609	0.900094	0.999921	0.012937	0.0266654	0.870286	0.999907	0.0228973	0.0835637	0.772525	0.999874
ENSMUSG00000047832	Cdca4	2.3718	0.251995	2.98546	0.0840155	0.999921	0.143001	0.956983	0.327948	0.999907	-0.108993	0.576007	0.447882	0.999874
ENSMUSG00000055612	Cdca7	1.68536	0.113741	0.39703	0.528627	0.999921	0.256537	2.07655	0.149578	0.999907	0.142796	0.655829	0.418037	0.999874
ENSMUSG00000021175	Cdca7l	0.940646	-0.0256454	0.0131313	0.908768	0.999921	-0.0275872	0.015351	0.901395	0.999907	-0.00194174	7.58496e-05	0.993051	0.999874
[truncated: 11,890 more rows]

## Sheet: DE_APOE4KIvWT
Ensembl_ID	Gene	logCPM	logFC_APOE4KI	LR_APOE4KI	PValue_APOE4KI	FDR_APOE4KI
ENSMUSG00000000001	Gnai3	5.31066	0.0129944	0.0262127	0.871382	0.99965
ENSMUSG00000000028	Cdc45	0.786544	0.171072	0.556458	0.455691	0.99965
ENSMUSG00000000037	Scml2	0.158166	-0.0260529	0.00713573	0.93268	0.99965
ENSMUSG00000000049	Apoh	0.202618	0.106749	0.184282	0.667719	0.99965
ENSMUSG00000000056	Narf	5.90041	0.0224257	0.0827343	0.773626	0.99965
ENSMUSG00000000058	Cav2	4.90115	-0.0987447	0.326242	0.567881	0.99965
ENSMUSG00000000078	Klf6	4.92965	-0.0506484	0.247856	0.618589	0.99965
ENSMUSG00000000085	Scmh1	5.19118	0.101484	1.23757	0.265939	0.99965
ENSMUSG00000000088	Cox5a	6.50256	-0.0687594	0.737693	0.390401	0.99965
ENSMUSG00000000093	Tbx2	-0.315596	-0.287489	0.970053	0.324667	0.99965
ENSMUSG00000000120	Ngfr	1.38291	0.857959	2.32229	0.127532	0.99965
ENSMUSG00000000125	Wnt3	1.81333	-0.39452	0.574969	0.448291	0.99965
ENSMUSG00000000126	Wnt9a	2.60663	-0.56894	10.001	0.00156457	0.414766
ENSMUSG00000000127	Fer	4.4305	-0.0224297	0.0544108	0.815559	0.99965
ENSMUSG00000000131	Xpo6	6.29809	0.0521943	0.435472	0.509316	0.99965
ENSMUSG00000000134	Tfe3	4.8876	0.07534	0.763136	0.382349	0.99965
ENSMUSG00000000142	Axin2	4.4798	-0.0751859	0.415074	0.519406	0.99965
ENSMUSG00000000148	Brat1	4.17887	0.0110753	0.0079702	0.928863	0.99965
ENSMUSG00000000149	Gna12	6.59131	0.0313083	0.142158	0.706145	0.99965
ENSMUSG00000000167	Pih1d2	1.32297	0.0425708	0.0272296	0.868933	0.99965
ENSMUSG00000000168	Dlat	6.87655	0.065001	1.02743	0.310764	0.99965
ENSMUSG00000000171	Sdhd	6.08614	-0.00597709	0.00529401	0.941997	0.99965
ENSMUSG00000000184	Ccnd2	6.78293	0.118969	1.8134	0.178101	0.99965
ENSMUSG00000000194	Gpr107	5.88575	0.0389604	0.274481	0.600342	0.99965
ENSMUSG00000000197	Nalcn	7.04527	-0.0828136	1.4358	0.23082	0.99965
ENSMUSG00000000202	Btbd17	3.70693	-0.256089	2.24588	0.133971	0.99965
ENSMUSG00000000214	Th	0.19389	-0.0320108	0.00418706	0.948407	0.99965
ENSMUSG00000000223	Drp2	6.35518	-0.00207833	0.000684188	0.979132	0.99965
ENSMUSG00000000247	Lhx2	5.7821	0.0804493	0.815331	0.366549	0.99965
ENSMUSG00000000253	Gmpr	5.43733	-0.15757	2.96127	0.0852812	0.99965
ENSMUSG00000000266	Mid2	4.86267	0.0586703	0.179191	0.672069	0.99965
ENSMUSG00000000275	Trim25	2.69883	-0.0567574	0.0755616	0.783405	0.99965
ENSMUSG00000000276	Dgke	6.56929	0.00585196	0.00822713	0.927728	0.99965
ENSMUSG00000000278	Scpep1	3.58859	-0.107991	0.560849	0.453918	0.99965
ENSMUSG00000000282	Mnt	5.26988	0.0248621	0.0890377	0.765404	0.99965
ENSMUSG00000000290	Itgb2	2.35358	-0.192224	1.00508	0.316084	0.99965
ENSMUSG00000000295	Hddc2	3.26708	0.0574101	0.146909	0.701507	0.99965
ENSMUSG00000000296	Tpd52l1	4.57023	-0.0364951	0.084399	0.771422	0.99965
ENSMUSG00000000301	Pemt	0.494407	-0.0289852	0.0117053	0.913844	0.99965
ENSMUSG00000000303	Cdh1	0.069786	-1.51297	6.30377	0.0120482	0.983994
ENSMUSG00000000305	Cdh4	3.60871	0.111963	0.662591	0.415647	0.99965
ENSMUSG00000000308	Ckmt1	7.31046	-0.222477	4.7581	0.0291608	0.99965
ENSMUSG00000000317	Bcl6b	0.185819	-0.0835512	0.0901128	0.764034	0.99965
ENSMUSG00000000326	Comt	5.96289	0.00685029	0.00684372	0.934069	0.99965
ENSMUSG00000000339	Rtca	5.3169	-0.0166781	0.0343523	0.852959	0.99965
ENSMUSG00000000340	Dbt	4.90665	-0.070381	0.59986	0.438631	0.99965
ENSMUSG00000000346	Dazap2	6.8997	-0.0311081	0.17777	0.673297	0.99965
ENSMUSG00000000355	Mcts1	5.29489	-0.0488929	0.334451	0.56305	0.99965
ENSMUSG00000000365	Rnf17	0.045315	-0.0950672	0.13083	0.717573	0.99965
ENSMUSG00000000374	Trappc10	6.66467	0.0918031	1.94	0.163668	0.99965
ENSMUSG00000000378	Ccm2	5.20936	0.0322911	0.130117	0.718311	0.99965
ENSMUSG00000000384	Tbrg4	4.70064	0.11436	1.2978	0.254616	0.99965
ENSMUSG00000000399	Ndufa9	6.65987	-0.0770289	1.15414	0.282685	0.99965
ENSMUSG00000000402	Egfl6	1.97676	-0.204426	0.731788	0.392304	0.99965
ENSMUSG00000000409	Lck	0.439835	-0.0285131	0.0133885	0.907883	0.99965
ENSMUSG00000000416	Cttnbp2	7.89646	-0.0803411	0.771889	0.379633	0.99965
ENSMUSG00000000420	Galnt1	5.81779	-0.0748397	0.5504	0.458154	0.99965
ENSMUSG00000000439	Mkrn2	5.15544	0.0126654	0.0242152	0.876338	0.99965
ENSMUSG00000000440	Pparg	0.241476	-0.0569063	0.0265508	0.870562	0.99965
ENSMUSG00000000441	Raf1	6.22422	-0.0174285	0.0604773	0.805743	0.99965
ENSMUSG00000000486	Septin1	0.894697	0.0548498	0.0609727	0.804965	0.99965
ENSMUSG00000000489	Pdgfb	4.56355	-0.147754	1.4843	0.223103	0.99965
ENSMUSG00000000530	Acvrl1	2.62558	0.263831	1.02764	0.310713	0.99965
ENSMUSG00000000531	Tamalin	5.7209	-0.0496447	0.247268	0.619005	0.99965
ENSMUSG00000000532	Acvr1b	6.85071	0.0818031	1.48206	0.223453	0.99965
ENSMUSG00000000538	Tom1l2	8.1286	0.0172704	0.0583887	0.809061	0.99965
ENSMUSG00000000552	Zfp385a	5.20487	-0.0829039	0.378786	0.538254	0.99965
ENSMUSG00000000555	Itga5	0.790499	0.938704	2.22922	0.135422	0.99965
ENSMUSG00000000560	Gabra2	6.83566	0.0157097	0.0301745	0.862095	0.99965
ENSMUSG00000000561	Wdr77	4.77204	-0.034966	0.141133	0.707157	0.99965
ENSMUSG00000000563	Atp5pb	7.80389	-0.0907671	1.43811	0.230446	0.99965
ENSMUSG00000000567	Sox9	4.97683	-0.0887772	0.692627	0.405272	0.99965
ENSMUSG00000000568	Hnrnpd	7.33909	0.0345428	0.260999	0.609435	0.99965
ENSMUSG00000000579	Dynlt1c	0.628841	-0.0835704	0.116375	0.733	0.99965
ENSMUSG00000000581	C1d	5.2843	-0.0481315	0.292763	0.588456	0.99965
ENSMUSG00000000594	Gm2a	5.94359	-0.101837	1.14801	0.283966	0.99965
ENSMUSG00000000600	Krit1	6.0739	0.0900767	1.34847	0.245547	0.99965
ENSMUSG00000000605	Clcn4	7.88864	-0.0668257	0.968761	0.324989	0.99965
ENSMUSG00000000627	Sema4f	5.5456	0.126543	1.84022	0.174925	0.99965
ENSMUSG00000000628	Hk2	2.87151	0.00287876	0.000256844	0.987213	0.99965
ENSMUSG00000000631	Myo18a	7.60647	0.0984844	1.97046	0.160399	0.99965
ENSMUSG00000000632	Sez6	7.34753	0.165445	1.32941	0.24891	0.99965
ENSMUSG00000000682	Cd52	-0.163653	-0.728461	5.71392	0.0168309	0.99965
ENSMUSG00000000686	Abhd15	0.68404	0.142872	0.208661	0.647819	0.99965
ENSMUSG00000000693	Loxl3	2.36961	-0.0423395	0.0386799	0.844084	0.99965
ENSMUSG00000000708	Kat2b	4.81516	0.0942401	0.761747	0.382782	0.99965
ENSMUSG00000000711	Rab5b	7.3122	-0.045396	0.52076	0.470518	0.99965
ENSMUSG00000000731	Aire	-0.82129	0.349828	0.479243	0.488765	0.99965
ENSMUSG00000000732	Icosl	3.90057	0.090483	0.32779	0.566963	0.99965
ENSMUSG00000000738	Spg7	5.63526	0.0753626	0.868418	0.351394	0.99965
ENSMUSG00000000739	Sult5a1	0.308199	-0.127157	0.148841	0.699645	0.99965
ENSMUSG00000000740	Rpl13	7.99441	-0.033442	0.169063	0.680946	0.99965
ENSMUSG00000000743	Chmp1a	6.61163	-0.0522235	0.553208	0.45701	0.99965
ENSMUSG00000000751	Rpa1	5.99624	-0.103414	1.91721	0.166164	0.99965
ENSMUSG00000000753	Serpinf1	3.28856	0.0104995	0.00279693	0.957823	0.99965
ENSMUSG00000000759	Tubgcp3	5.40793	0.00117779	0.000218379	0.98821	0.99965
ENSMUSG00000000766	Oprm1	1.18251	-0.440099	1.09623	0.295094	0.99965
ENSMUSG00000000776	Polr3d	4.15733	0.0684235	0.372497	0.541647	0.99965
ENSMUSG00000000782	Tcf7	0.843965	0.128346	0.154133	0.694616	0.99965
ENSMUSG00000000787	Ddx3x	8.48271	-0.143844	3.34599	0.0673687	0.99965
ENSMUSG00000000792	Slc5a5	4.01313	-0.246931	1.14092	0.285458	0.99965
ENSMUSG00000000794	Kcnn3	5.2286	0.281731	2.0288	0.154343	0.99965
ENSMUSG00000000804	Usp32	7.37672	-0.0233684	0.133357	0.714977	0.99965
ENSMUSG00000000805	Car4	4.94762	-0.0501058	0.184518	0.667519	0.99965
ENSMUSG00000000811	Txnrd3	2.04924	-0.13363	0.335359	0.562521	0.99965
ENSMUSG00000000823	Zfp512b	5.85218	-0.00914479	0.00998511	0.920403	0.99965
ENSMUSG00000000826	Dnajc5	8.62027	-0.0426227	0.335638	0.562358	0.99965
ENSMUSG00000000827	Tpd52l2	5.49108	0.0148097	0.0328843	0.8561	0.99965
ENSMUSG00000000838	Fmr1	6.29481	-0.00873027	0.0137343	0.906707	0.99965
ENSMUSG00000000861	Bcl11a	6.58246	0.0399387	0.153351	0.695354	0.99965
ENSMUSG00000000876	Pxmp4	3.73611	-0.00593962	0.00220854	0.962517	0.99965
ENSMUSG00000000881	Dlg3	7.95206	-0.00183015	0.000555737	0.981192	0.99965
ENSMUSG00000000884	Gnb1l	1.38597	0.210769	0.930761	0.334665	0.99965
ENSMUSG00000000901	Mmp11	3.11137	-0.0153342	0.00831034	0.927365	0.99965
ENSMUSG00000000902	Smarcb1	5.67335	0.0873285	1.21191	0.270955	0.99965
ENSMUSG00000000915	Hip1r	6.09069	-0.0125912	0.0271693	0.869077	0.99965
ENSMUSG00000000916	Nsun5	3.40764	-0.0629337	0.193638	0.659906	0.99965
ENSMUSG00000000934	Top1mt	4.09517	-0.0501445	0.204843	0.65084	0.99965
ENSMUSG00000000948	Gm38393	4.33785	-0.0883695	0.761326	0.382914	0.99965
ENSMUSG00000000957	Mmp14	4.08304	-0.134219	1.08523	0.297531	0.99965
ENSMUSG00000000958	Slc7a7	0.594846	0.0824529	0.0990363	0.752989	0.99965
ENSMUSG00000000959	Oxa1l	5.3088	0.0248298	0.0954516	0.757358	0.99965
ENSMUSG00000000976	Heatr6	4.53663	0.08421	0.697833	0.403513	0.99965
ENSMUSG00000001014	Icam4	-0.337618	-0.224425	0.331658	0.564684	0.99965
ENSMUSG00000001016	Ilf2	6.27425	-0.0833362	1.50154	0.220435	0.99965
ENSMUSG00000001017	Chtop	7.28293	-0.0565967	0.772834	0.379342	0.99965
ENSMUSG00000001018	Snapin	5.45193	-0.0138587	0.0307737	0.860746	0.99965
ENSMUSG00000001025	S100a6	2.64792	-0.00700849	0.00145125	0.969612	0.99965
ENSMUSG00000001029	Icam2	0.704314	-0.47482	3.17582	0.0747358	0.99965
ENSMUSG00000001034	Mapk7	4.20133	-0.197967	2.54067	0.110948	0.99965
ENSMUSG00000001036	Epn2	7.48247	0.0845088	1.37321	0.241261	0.99965
ENSMUSG00000001039	B9d1	3.37596	0.0856605	0.367668	0.544278	0.99965
ENSMUSG00000001052	Sec24b	5.79265	0.104103	1.65439	0.198363	0.99965
ENSMUSG00000001053	N4bp3	4.04829	0.175603	2.38933	0.122166	0.99965
ENSMUSG00000001054	Rmnd5b	5.38617	0.017064	0.0358851	0.849753	0.99965
ENSMUSG00000001056	Nhp2	4.62958	-0.0699381	0.538848	0.46291	0.99965
ENSMUSG00000001062	Vps9d1	5.20085	0.0598365	0.456031	0.499485	0.99965
ENSMUSG00000001065	Zfp276	4.60181	0.119077	1.57488	0.2095	0.99965
ENSMUSG00000001082	Mfsd10	3.59706	0.0132901	0.00741315	0.931387	0.99965
ENSMUSG00000001089	Luzp1	7.16338	-0.0629273	0.8057	0.369395	0.99965
ENSMUSG00000001098	Kctd10	5.80061	0.0186076	0.0543435	0.815671	0.99965
ENSMUSG00000001100	Poldip2	6.31371	-0.0332308	0.173741	0.676808	0.99965
ENSMUSG00000001103	Sebox	2.44321	-0.108572	0.218299	0.640339	0.99965
ENSMUSG00000001105	Ift20	5.39527	-0.169772	3.6979	0.0544811	0.99965
ENSMUSG00000001119	Col6a1	4.57447	0.0993616	0.0616317	0.803935	0.99965
ENSMUSG00000001120	Pcbp3	5.1538	0.0298013	0.124103	0.724626	0.99965
ENSMUSG00000001123	Lgals9	2.201	-0.303096	1.85237	0.173508	0.99965
ENSMUSG00000001127	Araf	7.15918	-0.0460488	0.398516	0.527857	0.99965
ENSMUSG00000001128	Cfp	3.41965	0.246219	2.68517	0.101286	0.99965
ENSMUSG00000001134	Uxt	1.97862	-0.238669	1.59465	0.206663	0.99965
ENSMUSG00000001138	Cnnm3	4.87177	0.0836623	0.81643	0.366226	0.99965
ENSMUSG00000001143	Lman2l	5.99141	0.117905	1.73155	0.188212	0.99965
ENSMUSG00000001150	Mcm3ap	6.14152	0.0428127	0.247326	0.618965	0.99965
ENSMUSG00000001151	Pcnt	5.21303	0.0439357	0.256296	0.612676	0.99965
ENSMUSG00000001156	Mxd1	4.45084	0.145526	1.53736	0.215012	0.99965
ENSMUSG00000001157	Gmcl1	5.05361	0.00793658	0.00673995	0.934569	0.99965
ENSMUSG00000001158	Snrnp27	5.0063	-0.00229484	0.00062996	0.979976	0.99965
ENSMUSG00000001173	Ocrl	6.34349	-0.0816705	1.06929	0.301107	0.99965
ENSMUSG00000001175	Calm1	11.5155	-0.0541325	0.390596	0.531986	0.99965
ENSMUSG00000001211	Agpat3	8.04887	0.0416998	0.343135	0.558025	0.99965
ENSMUSG00000001227	Sema6b	6.95766	0.00853104	0.0146989	0.903502	0.99965
ENSMUSG00000001228	Uhrf1	0.687462	0.631555	4.2242	0.0398515	0.99965
ENSMUSG00000001229	Dpp9	5.95101	0.0552422	0.467575	0.494105	0.99965
ENSMUSG00000001240	Ramp2	3.94724	-0.0033684	0.000618659	0.980156	0.99965
ENSMUSG00000001247	Lsr	1.53218	-0.0891221	0.102505	0.748844	0.99965
ENSMUSG00000001248	Gramd1a	6.57887	-0.0158482	0.037749	0.845948	0.99965
ENSMUSG00000001249	Hpn	0.331422	0.163172	0.418882	0.517495	0.99965
ENSMUSG00000001260	Gabrg1	4.955	0.16147	1.12406	0.289046	0.99965
ENSMUSG00000001270	Ckb	9.81315	0.00698408	0.00425396	0.947997	0.99965
ENSMUSG00000001280	Sp1	5.00459	-0.0504431	0.312615	0.57608	0.99965
ENSMUSG00000001285	Myg1	4.38912	0.00203308	0.00039607	0.984122	0.99965
ENSMUSG00000001288	Rarg	2.88422	-0.0925064	0.293152	0.588208	0.99965
ENSMUSG00000001289	Pfdn5	6.56787	-0.0417623	0.267949	0.604711	0.99965
ENSMUSG00000001300	Efnb2	5.08309	-0.0300367	0.0207209	0.885542	0.99965
ENSMUSG00000001305	Rrp15	3.31988	-0.0296655	0.0390676	0.843315	0.99965
ENSMUSG00000001313	Rnd2	5.82647	-0.100623	0.648203	0.420756	0.99965
ENSMUSG00000001323	Srr	6.68674	-0.03174	0.161895	0.687417	0.99965
ENSMUSG00000001334	Fndc5	6.40016	-0.106339	1.17811	0.277741	0.99965
ENSMUSG00000001366	Fbxo9	6.29392	-0.162456	3.16875	0.0750599	0.99965
ENSMUSG00000001376	Vps50	6.28443	-0.0688478	0.75916	0.383591	0.99965
ENSMUSG00000001380	Hars	6.25488	-0.0707844	0.964624	0.326025	0.99965
ENSMUSG00000001383	Zmat2	7.33807	-0.0711612	0.972065	0.324166	0.99965
ENSMUSG00000001415	Smg5	6.42113	0.0737886	0.868368	0.351407	0.99965
ENSMUSG00000001416	Cct3	6.78854	-0.0291974	0.1863	0.666014	0.99965
ENSMUSG00000001418	Glmp	4.74635	-0.0639814	0.437147	0.508503	0.99965
ENSMUSG00000001419	Mef2d	7.64642	0.0730179	0.944948	0.331009	0.99965
ENSMUSG00000001420	Tmem79	-0.0420101	0.222619	0.673697	0.411766	0.99965
ENSMUSG00000001424	Snd1	6.54281	-0.0253237	0.099426	0.75252	0.99965
ENSMUSG00000001435	Col18a1	2.17482	-0.0620149	0.0241133	0.876597	0.99965
ENSMUSG00000001436	Slc19a1	3.38885	-0.107032	0.474685	0.49084	0.99965
ENSMUSG00000001440	Kpnb1	7.74049	0.0211561	0.10679	0.743829	0.99965
ENSMUSG00000001441	Npepps	7.36806	0.000889372	0.000175457	0.989432	0.99965
ENSMUSG00000001445	Mrpl10	5.43095	0.0313921	0.161889	0.687423	0.99965
ENSMUSG00000001467	Cyp51	6.24952	-0.191185	3.42725	0.0641289	0.99965
ENSMUSG00000001472	Tcf25	9.04813	-0.0515562	0.417153	0.518361	0.99965
ENSMUSG00000001473	Tubb6	-0.175505	0.191912	0.450864	0.501925	0.99965
ENSMUSG00000001482	Def8	5.54868	0.00572743	0.00481534	0.944677	0.99965
ENSMUSG00000001496	Nkx2-1	0.442327	1.39629	5.18941	0.0227249	0.99965
ENSMUSG00000001506	Col1a1	2.47392	-0.259092	0.554342	0.456549	0.99965
ENSMUSG00000001507	Itga3	4.01408	-0.120473	0.221295	0.638055	0.99965
ENSMUSG00000001517	Foxm1	0.455087	0.41015	1.97588	0.159825	0.99965
ENSMUSG00000001518	Itfg2	4.16391	0.0436982	0.115666	0.733783	0.99965
ENSMUSG00000001520	Nrip2	3.58696	-0.0213706	0.0164474	0.897953	0.99965
ENSMUSG00000001521	Tulp3	4.42377	0.0505724	0.242486	0.622416	0.99965
ENSMUSG00000001524	Gtf2h4	3.45891	-0.10433	0.572584	0.449234	0.99965
ENSMUSG00000001525	Tubb5	8.36845	-0.0166421	0.0523165	0.81908	0.99965
ENSMUSG00000001542	Ell2	4.64042	-0.00542881	0.00257429	0.959535	0.99965
ENSMUSG00000001552	Jup	4.80656	0.0751211	0.434031	0.510018	0.99965
ENSMUSG00000001555	Fkbp10	2.92066	0.0373472	0.0478671	0.826817	0.99965
ENSMUSG00000001569	Nom1	4.97058	-0.0353656	0.167294	0.682528	0.99965
ENSMUSG00000001576	Ergic1	6.54693	0.071787	1.13474	0.286767	0.99965
ENSMUSG00000001627	Ifrd1	5.22491	0.0954851	1.06692	0.301643	0.99965
ENSMUSG00000001630	Stk38l	5.19559	-0.0944974	1.40856	0.235296	0.99965
ENSMUSG00000001632	Brpf1	5.38674	-0.0496728	0.360879	0.548019	0.99965
ENSMUSG00000001642	Akr1b3	4.85055	-0.026277	0.07409	0.785472	0.99965
ENSMUSG00000001663	Gstt1	2.53181	-0.192228	0.802388	0.37038	0.99965
ENSMUSG00000001665	Gstt3	0.353122	0.116756	0.0670637	0.795661	0.99965
ENSMUSG00000001674	Ddx18	4.50305	-0.0284313	0.0876959	0.767127	0.99965
ENSMUSG00000001687	Ubl3	7.25632	0.0183354	0.0697797	0.791658	0.99965
ENSMUSG00000001700	Gramd3	4.18443	-0.224171	2.59384	0.10728	0.99965
ENSMUSG00000001707	Eef1e1	4.31354	-0.0932518	0.688748	0.406591	0.99965
ENSMUSG00000001729	Akt1	7.15514	-0.0215686	0.113482	0.736215	0.99965
ENSMUSG00000001741	Il16	5.49265	0.130931	1.69706	0.192673	0.99965
ENSMUSG00000001750	Tcirg1	3.24008	-0.145041	0.868105	0.351481	0.99965
ENSMUSG00000001751	Naglu	3.03332	-0.16119	0.957348	0.327856	0.99965
ENSMUSG00000001755	Coasy	4.39561	-0.0211547	0.0427619	0.836174	0.99965
ENSMUSG00000001761	Smo	4.37226	-0.103046	0.723791	0.394903	0.99965
ENSMUSG00000001763	Tspan33	4.66363	0.0414486	0.0740665	0.785505	0.99965
ENSMUSG00000001767	Crnkl1	4.65853	0.0052169	0.0032041	0.95486	0.99965
ENSMUSG00000001768	Rin2	5.48484	0.237909	4.3388	0.0372532	0.99965
ENSMUSG00000001773	Folh1	3.03805	-0.0456909	0.0625002	0.802587	0.99965
ENSMUSG00000001774	Chordc1	6.63671	0.0047267	0.00466495	0.945546	0.99965
ENSMUSG00000001783	Rtcb	6.6952	-0.0507096	0.513162	0.473773	0.99965
ENSMUSG00000001785	Pwp1	4.35042	-0.0125807	0.0127039	0.910259	0.99965
ENSMUSG00000001786	Fbxo7	4.76808	-0.0626794	0.35032	0.553932	0.99965
ENSMUSG00000001794	Capns1	6.90295	-0.0483249	0.562461	0.45327	0.99965
ENSMUSG00000001802	Lrp3	6.10781	0.0397847	0.285982	0.592807	0.99965
ENSMUSG00000001827	Folr1	2.2057	0.286279	0.0470336	0.828308	0.99965
ENSMUSG00000001829	Clpb	5.82755	0.124286	2.80549	0.0939424	0.99965
ENSMUSG00000001833	Septin7	8.52961	-0.0711772	0.843017	0.358535	0.99965
ENSMUSG00000001844	Zdhhc4	4.34176	0.0618765	0.370507	0.542728	0.99965
ENSMUSG00000001847	Rac1	7.96323	0.0106745	0.0227066	0.880222	0.99965
ENSMUSG00000001855	Nup214	5.47947	0.0787552	0.99553	0.318395	0.99965
ENSMUSG00000001864	Aif1l	3.44623	0.00488055	0.00105585	0.974078	0.99965
ENSMUSG00000001870	Ltbp1	3.03991	0.153021	0.997169	0.317996	0.99965
ENSMUSG00000001891	Ugp2	6.52684	-0.0537257	0.511902	0.474317	0.99965
ENSMUSG00000001901	Kcnh6	1.36496	0.215167	0.714826	0.397846	0.99965
ENSMUSG00000001909	Trmt1	5.70358	-0.0445296	0.243439	0.621733	0.99965
ENSMUSG00000001910	Nacc1	6.78389	0.0633893	0.974429	0.323578	0.99965
ENSMUSG00000001911	Nfix	7.93539	0.0221551	0.0460283	0.830124	0.99965
ENSMUSG00000001918	Slc1a5	0.559193	-0.399877	1.08456	0.29768	0.99965
ENSMUSG00000001924	Uba1	8.57447	-0.0664653	0.764487	0.381928	0.99965
ENSMUSG00000001930	Vwf	3.41344	-0.00321316	0.000385544	0.984334	0.99965
ENSMUSG00000001942	Siae	4.27534	-0.0573628	0.245116	0.620535	0.99965
ENSMUSG00000001943	Vsig2	0.0558615	-0.0445222	0.0289884	0.864806	0.99965
ENSMUSG00000001946	Esam	2.73483	0.00397724	0.000405102	0.983942	0.99965
ENSMUSG00000001948	Spa17	1.547	0.338822	1.13659	0.286375	0.99965
ENSMUSG00000001962	Fam50a	4.43708	-0.0650934	0.410115	0.521911	0.99965
ENSMUSG00000001964	Emd	4.62245	-0.0224233	0.0423909	0.836877	0.99965
ENSMUSG00000001983	Taco1	3.61656	0.0677221	0.248361	0.618232	0.99965
ENSMUSG00000001985	Grik3	5.97213	0.345661	5.71198	0.0168495	0.99965
ENSMUSG00000001986	Gria3	7.8039	-0.0189882	0.0461192	0.829959	0.99965
ENSMUSG00000001988	Npas1	3.24013	-0.261831	1.8048	0.179133	0.99965
ENSMUSG00000001995	Sipa1l2	6.25241	-0.0386214	0.182252	0.669445	0.99965
ENSMUSG00000001998	Ap4e1	4.15561	0.12362	1.08996	0.296481	0.99965
ENSMUSG00000001999	Blvra	3.43346	-0.12932	0.560326	0.454129	0.99965
ENSMUSG00000002006	Pdzd4	6.92548	0.0358817	0.296183	0.586285	0.99965
ENSMUSG00000002007	Srpk3	1.27569	0.0719291	0.0425849	0.836509	0.99965
ENSMUSG00000002010	Idh3g	6.6084	-0.107037	2.32392	0.127399	0.99965
ENSMUSG00000002012	Pnck	5.9528	0.0406345	0.161525	0.687757	0.99965
ENSMUSG00000002014	Ssr4	4.92373	-0.111085	1.0782	0.299101	0.99965
ENSMUSG00000002015	Bcap31	5.60418	-0.146145	1.85621	0.173063	0.99965
ENSMUSG00000002017	Fam98a	5.36548	-0.112163	1.9515	0.162425	0.99965
ENSMUSG00000002028	Kmt2a	7.63948	0.125625	2.43238	0.118852	0.99965
ENSMUSG00000002031	Ift46	4.92355	-0.0772208	0.811075	0.367803	0.99965
ENSMUSG00000002032	Tmem25	5.48975	-0.156402	2.76507	0.0963426	0.99965
ENSMUSG00000002043	Trappc6a	2.44456	-0.0407282	0.0376937	0.84606	0.99965
ENSMUSG00000002052	Supt6	8.07858	0.0349227	0.213924	0.643709	0.99965
ENSMUSG00000002055	Spag5	2.73998	-0.0296128	0.0308176	0.860648	0.99965
ENSMUSG00000002058	Unc119	4.35171	-0.081714	0.398416	0.527909	0.99965
ENSMUSG00000002059	Rab34	4.00386	-0.118477	0.916002	0.338527	0.99965
ENSMUSG00000002064	Sdf2	5.43254	-0.038961	0.213308	0.644187	0.99965
ENSMUSG00000002068	Ccne1	3.48546	-0.253302	2.99225	0.0836639	0.99965
ENSMUSG00000002083	Bbc3	2.78814	-0.0176715	0.00752625	0.930867	0.99965
ENSMUSG00000002102	Psmc3	7.07941	-0.048928	0.558458	0.454882	0.99965
ENSMUSG00000002103	Acp2	6.54905	-0.0435863	0.361049	0.547924	0.99965
ENSMUSG00000002105	Slc39a13	4.27432	-0.0821277	0.463441	0.49602	0.99965
ENSMUSG00000002107	Celf2	8.97442	0.10335	1.08092	0.298492	0.99965
ENSMUSG00000002108	Nr1h3	1.50624	-0.158201	0.500564	0.479252	0.99965
ENSMUSG00000002109	Ddb2	3.486	-0.107008	0.588767	0.442896	0.99965
ENSMUSG00000002111	Spi1	1.51119	0.0453893	0.0513415	0.820745	0.99965
ENSMUSG00000002129	Sf3a1	5.99183	0.045288	0.310326	0.57748	0.99965
ENSMUSG00000002147	Stat6	2.89181	-0.114498	0.333064	0.56386	0.99965
ENSMUSG00000002190	Clgn	3.90208	-0.1334	0.77729	0.377971	0.99965
ENSMUSG00000002205	Vrk3	4.30835	0.0171073	0.0258173	0.872347	0.99965
ENSMUSG00000002210	Smg9	4.50362	0.143272	1.81417	0.178009	0.99965
ENSMUSG00000002221	Paxip1	5.55243	0.0864138	1.18927	0.275476	0.99965
ENSMUSG00000002222	Rmnd5a	7.25269	0.0782113	1.0897	0.296537	0.99965
ENSMUSG00000002227	Mov10	3.41593	0.304477	3.09941	0.0783208	0.99965
ENSMUSG00000002233	Rhoc	3.28439	-0.156947	0.865063	0.352326	0.99965
ENSMUSG00000002249	Tead3	1.15024	0.331601	2.03521	0.153693	0.99965
ENSMUSG00000002250	Ppard	4.30352	-0.0536988	0.235583	0.627415	0.99965
ENSMUSG00000002257	Def6	0.531924	-0.129075	0.292959	0.58833	0.99965
ENSMUSG00000002265	Peg3	8.75574	0.0143074	0.0136917	0.906851	0.99965
ENSMUSG00000002266	Zim1	3.29967	0.405039	3.65982	0.0557397	0.99965
ENSMUSG00000002274	Metrn	5.26347	0.00410482	0.00092496	0.975738	0.99965
ENSMUSG00000002279	Lmf1	3.91623	0.0450415	0.150344	0.698206	0.99965
ENSMUSG00000002280	Ciao3	4.59511	0.00483976	0.0022795	0.96192	0.99965
ENSMUSG00000002289	Angptl4	1.19298	0.188498	0.634165	0.425832	0.99965
ENSMUSG00000002297	Dbf4	0.796873	-0.0302736	0.016626	0.897404	0.99965
ENSMUSG00000002307	Daxx	4.36639	-0.051656	0.263742	0.607561	0.99965
ENSMUSG00000002308	Cd320	3.48834	-0.0321815	0.0428279	0.83605	0.99965
ENSMUSG00000002319	Ipo4	4.69605	0.0782882	0.7689	0.380558	0.99965
ENSMUSG00000002320	Tm9sf1	4.56951	0.017263	0.0295969	0.863408	0.99965
ENSMUSG00000002324	Rec8	1.52972	0.49201	2.96887	0.0848813	0.99965
ENSMUSG00000002325	Irf9	3.3294	0.00352234	0.0005984	0.980484	0.99965
ENSMUSG00000002326	Gmpr2	4.21834	-0.0800969	0.580282	0.446202	0.99965
ENSMUSG00000002329	Mdp1	4.89769	-0.061826	0.41996	0.516957	0.99965
ENSMUSG00000002332	Dhrs1	5.63494	-0.0714572	0.762148	0.382657	0.99965
ENSMUSG00000002341	Ncan	7.70788	0.0381882	0.188007	0.664581	0.99965
ENSMUSG00000002342	Tmem161a	4.52856	0.0640206	0.47123	0.492422	0.99965
ENSMUSG00000002343	Armc6	4.65985	-0.0671984	0.494452	0.481948	0.99965
ENSMUSG00000002345	Borcs8	4.04532	-0.046826	0.153357	0.695347	0.99965
ENSMUSG00000002346	Slc25a42	5.23005	0.162501	2.23507	0.13491	0.99965
ENSMUSG00000002365	Snx9	4.12549	0.182109	1.81138	0.178343	0.99965
ENSMUSG00000002372	Ranbp3	6.10616	-0.00165951	0.000563923	0.981054	0.99965
ENSMUSG00000002379	Ndufa11	5.69374	-0.135443	1.26665	0.260395	0.99965
ENSMUSG00000002393	Nr2f6	4.83871	-0.0530841	0.255956	0.612912	0.99965
ENSMUSG00000002395	Use1	5.4304	-0.114192	1.64469	0.199683	0.99965
ENSMUSG00000002396	Ocel1	4.04009	0.0414227	0.109635	0.74056	0.99965
ENSMUSG00000002409	Dyrk1b	4.4783	0.104965	0.759649	0.383438	0.99965
ENSMUSG00000002413	Braf	7.46899	0.0270047	0.103481	0.747692	0.99965
ENSMUSG00000002416	Ndufb2	4.08233	0.0863798	0.462124	0.496633	0.99965
ENSMUSG00000002428	Hltf	5.03073	-0.0795313	0.801842	0.370543	0.99965
ENSMUSG00000002455	Prpf6	6.18955	-0.019739	0.0808672	0.776126	0.99965
ENSMUSG00000002458	Rgs19	3.99494	-0.0370192	0.0669182	0.795878	0.99965
ENSMUSG00000002459	Rgs20	4.1534	0.188974	0.943029	0.3315	0.99965
ENSMUSG00000002475	Abhd3	5.69176	0.00578707	0.00347659	0.952982	0.99965
ENSMUSG00000002477	Snrpd1	5.06768	-0.0560177	0.463293	0.496089	0.99965
ENSMUSG00000002486	Tchp	3.42408	-0.0206086	0.0201068	0.887239	0.99965
ENSMUSG00000002489	Tiam1	6.94765	0.0331573	0.144073	0.704265	0.99965
ENSMUSG00000002496	Tsc2	6.97391	0.0665393	0.655739	0.418068	0.99965
ENSMUSG00000002504	Slc9a3r2	4.7052	0.0790768	0.74982	0.386533	0.99965
ENSMUSG00000002524	Puf60	6.87111	-0.0506395	0.563185	0.45298	0.99965
ENSMUSG00000002546	Golga2	6.71569	0.0461477	0.516785	0.472216	0.99965
ENSMUSG00000002550	Uck1	5.18662	0.134684	2.44169	0.118149	0.99965
ENSMUSG00000002565	Scin	-0.129823	0.936558	10.6872	0.00107879	0.330373
ENSMUSG00000002578	Ikzf4	4.08808	0.0909517	0.626685	0.428574	0.99965
ENSMUSG00000002580	Mien1	5.20878	-0.0732238	0.677896	0.410312	0.99965
ENSMUSG00000002602	Axl	5.77025	0.0217847	0.0562747	0.812484	0.99965
ENSMUSG00000002603	Tgfb1	1.85024	0.0267541	0.0145966	0.903837	0.99965
ENSMUSG00000002608	Ccdc97	5.28953	0.111554	1.65893	0.197747	0.99965
ENSMUSG00000002617	Zfp40	4.47242	0.0181797	0.0218278	0.882546	0.99965
ENSMUSG00000002625	Akap8l	6.76373	-0.0208322	0.0294988	0.863632	0.99965
ENSMUSG00000002633	Shh	1.1822	-0.276325	0.589701	0.442535	0.99965
ENSMUSG00000002635	Pdcd2l	3.45985	0.0168921	0.0155598	0.90073	0.99965
ENSMUSG00000002658	Gtf2f1	6.08011	-0.0332253	0.210582	0.646311	0.99965
ENSMUSG00000002660	Clpp	5.0805	-0.146326	2.56363	0.109347	0.99965
ENSMUSG00000002661	Alkbh7	3.15961	-0.0521751	0.108823	0.741488	0.99965
ENSMUSG00000002668	Dennd1c	0.139813	-0.0171203	0.00359473	0.952191	0.99965
ENSMUSG00000002679	Med6	3.62539	0.0477565	0.126687	0.721892	0.99965
ENSMUSG00000002688	Prkd1	3.84177	0.0521922	0.158115	0.690898	0.99965
ENSMUSG00000002699	Lcp2	1.384	0.0468651	0.0509691	0.821386	0.99965
ENSMUSG00000002718	Cse1l	5.9666	-0.0366054	0.200114	0.654629	0.99965
ENSMUSG00000002728	Naa20	5.2546	-0.0483377	0.346969	0.555834	0.99965
ENSMUSG00000002731	Prkra	3.76143	-0.237108	2.59612	0.107126	0.99965
ENSMUSG00000002732	Fkbp7	1.28498	-0.083096	0.141298	0.706994	0.99965
ENSMUSG00000002733	Plekha3	5.36522	0.060708	0.570963	0.449876	0.99965
ENSMUSG00000002741	Ykt6	6.26928	0.00931372	0.0136637	0.906946	0.99965
ENSMUSG00000002748	Baz1b	7.43078	0.108883	2.78957	0.0948795	0.99965
ENSMUSG00000002763	Pex6	5.78676	-0.0155943	0.0328437	0.856188	0.99965
ENSMUSG00000002767	Mrpl2	4.48746	-0.0761486	0.644434	0.42211	0.99965
ENSMUSG00000002768	Mea1	5.65018	-0.117294	1.69536	0.192896	0.99965
ENSMUSG00000002771	Grin2d	3.91628	0.028831	0.0292373	0.864232	0.99965
ENSMUSG00000002778	Kdelr1	5.3999	0.0658813	0.564602	0.452412	0.99965
ENSMUSG00000002781	Tmem143	4.03282	0.0824103	0.504593	0.477489	0.99965
ENSMUSG00000002797	Ggct	4.41481	-0.00797555	0.00572344	0.939695	0.99965
ENSMUSG00000002799	Jag2	5.06307	0.0291038	0.0930077	0.760388	0.99965
ENSMUSG00000002803	Btbd6	5.39749	-0.0747887	0.810925	0.367847	0.99965
ENSMUSG00000002804	Nudt14	2.3573	-0.214882	1.18512	0.276316	0.99965
ENSMUSG00000002808	Epdr1	7.14178	0.00900745	0.0188569	0.890777	0.99965
ENSMUSG00000002812	Flii	5.79517	-0.0657208	0.394825	0.529774	0.99965
ENSMUSG00000002814	Top3a	2.79435	0.0949176	0.289655	0.590442	0.99965
ENSMUSG00000002820	Atg4d	4.54268	-0.0371893	0.127549	0.720987	0.99965
ENSMUSG00000002825	Qtrt1	3.43828	-0.0264379	0.0358146	0.849899	0.99965
ENSMUSG00000002831	Plin4	3.07312	1.71459	7.18202	0.00736377	0.820811
ENSMUSG00000002833	Hdgfl2	6.33123	0.0717904	0.868692	0.351318	0.99965
ENSMUSG00000002835	Chaf1a	3.21725	0.0874885	0.291863	0.589029	0.99965
ENSMUSG00000002844	Adprh	6.1384	-0.0371359	0.237532	0.625994	0.99965
ENSMUSG00000002845	Tmem39a	3.42779	0.0481839	0.125973	0.722644	0.99965
ENSMUSG00000002846	Timmdc1	4.3143	0.0269831	0.0678674	0.794468	0.99965
ENSMUSG00000002870	Mcm2	2.39614	0.156317	0.644657	0.422029	0.99965
ENSMUSG00000002871	Tpra1	4.11131	-0.0898639	0.607202	0.435843	0.99965
ENSMUSG00000002881	Nab1	5.13819	-0.138825	2.39306	0.121875	0.99965
ENSMUSG00000002885	Adgre5	2.71507	0.0351387	0.0416178	0.83835	0.99965
ENSMUSG00000002897	Il17ra	3.14283	-0.160225	0.627458	0.428289	0.99965
ENSMUSG00000002900	Lamb1	5.45961	0.0692423	0.63376	0.425979	0.99965
ENSMUSG00000002908	Kcnn1	4.11357	-0.1929	2.19258	0.138677	0.99965
ENSMUSG00000002910	Arrdc2	4.29812	0.653505	9.40669	0.00216195	0.501858
ENSMUSG00000002944	Cd36	0.317156	-0.315197	0.366415	0.544965	0.99965
ENSMUSG00000002948	Map2k7	5.43592	0.0456199	0.292956	0.588333	0.99965
ENSMUSG00000002949	Timm44	5.56133	-0.0311879	0.133031	0.71531	0.99965
ENSMUSG00000002957	Ap2a2	8.04146	0.0200122	0.0783873	0.779495	0.99965
ENSMUSG00000002963	Pnkp	4.23613	-0.0741457	0.42863	0.512662	0.99965
ENSMUSG00000002968	Med25	5.93059	0.101134	1.8915	0.169033	0.99965
ENSMUSG00000002980	Bcam	3.10633	-0.294246	1.00129	0.316998	0.99965
ENSMUSG00000002981	Clptm1	7.1687	0.0203908	0.10266	0.74866	0.99965
ENSMUSG00000002983	Relb	2.87761	-0.0524187	0.0805655	0.776532	0.99965
ENSMUSG00000002984	Tomm40	5.9588	-0.0540315	0.533127	0.465295	0.99965
ENSMUSG00000002985	Apoe	10.6917	-0.0680875	0.467315	0.494225	0.99965
ENSMUSG00000002996	Hbp1	4.74751	0.0784578	0.624007	0.429562	0.99965
ENSMUSG00000002997	Prkar2b	5.43202	0.234591	1.3937	0.237781	0.99965
ENSMUSG00000003031	Cdkn1b	5.84685	0.0200568	0.0662407	0.796891	0.99965
ENSMUSG00000003032	Klf4	1.76002	-0.0609196	0.0718136	0.788714	0.99965
ENSMUSG00000003033	Ap1m1	5.78759	-0.0405481	0.278462	0.597711	0.99965
ENSMUSG00000003037	Rab8a	5.1516	0.0320235	0.141078	0.707212	0.99965
ENSMUSG00000003038	Hmgn2	5.90337	-0.0190225	0.0495361	0.823873	0.99965
ENSMUSG00000003039	Fam32a	6.22669	-0.230838	4.2439	0.0393915	0.99965
ENSMUSG00000003062	Stard3nl	5.3498	-0.00260111	0.000849706	0.976745	0.99965
ENSMUSG00000003068	Stk11	6.07689	0.0165537	0.0500836	0.822918	0.99965
ENSMUSG00000003070	Efna2	2.83128	-0.0893951	0.246301	0.619692	0.99965
ENSMUSG00000003072	Atp5d	7.13778	-0.085211	1.46002	0.226927	0.99965
ENSMUSG00000003099	Ppp5c	6.62156	-0.0468894	0.379965	0.537622	0.99965
ENSMUSG00000003119	Cdk12	4.94773	0.0147627	0.0262762	0.871228	0.99965
ENSMUSG00000003123	Lipe	3.04178	0.0628741	0.1495	0.699013	0.99965
ENSMUSG00000003131	Pafah1b2	7.83857	-0.0710077	1.00956	0.315009	0.99965
ENSMUSG00000003134	Tbc1d8	3.98362	0.484977	1.99098	0.158238	0.99965
ENSMUSG00000003135	Cnot11	4.78633	0.0062881	0.00471579	0.945251	0.99965
ENSMUSG00000003153	Slc2a3	7.29988	-0.00459005	0.00318279	0.95501	0.99965
ENSMUSG00000003154	Foxj2	5.14468	0.141236	2.23983	0.134495	0.99965
ENSMUSG00000003161	Sri	5.79785	-0.0861884	1.16029	0.281406	0.99965
ENSMUSG00000003166	Dgcr2	6.05432	0.0490336	0.474954	0.490717	0.99965
ENSMUSG00000003184	Irf3	4.08891	0.0109583	0.00763054	0.930391	0.99965
ENSMUSG00000003190	Bcl2l12	0.791852	-0.0412977	0.0352175	0.851141	0.99965
ENSMUSG00000003198	Zfp959	2.36744	0.354962	3.13422	0.0766651	0.99965
ENSMUSG00000003199	Mpnd	5.82083	0.0153175	0.0321744	0.857645	0.99965
ENSMUSG00000003200	Sh3gl1	5.21489	0.153163	3.71037	0.0540753	0.99965
ENSMUSG00000003208	Yju2	2.94873	-0.141314	0.630527	0.427162	0.99965
ENSMUSG00000003226	Ranbp2	7.66525	0.0128748	0.0219994	0.882089	0.99965
ENSMUSG00000003228	Grk5	4.68169	0.479128	3.60533	0.0575946	0.99965
ENSMUSG00000003233	Dvl3	5.48869	0.0153714	0.0368956	0.847678	0.99965
ENSMUSG00000003234	Abcf3	5.94042	-0.0652921	0.754353	0.385101	0.99965
ENSMUSG00000003235	Eif2b5	5.52787	-0.042986	0.286775	0.592295	0.99965
ENSMUSG00000003269	Cyth2	5.83946	-0.0134094	0.0290672	0.864624	0.99965
ENSMUSG00000003271	Sult2b1	2.85414	0.0841396	0.214832	0.643006	0.99965
ENSMUSG00000003273	Car11	6.70866	0.0269034	0.0793186	0.778223	0.99965
ENSMUSG00000003279	Dlgap1	9.38892	0.000849052	6.61863e-05	0.993509	0.99965
ENSMUSG00000003282	Plag1	1.84191	-0.113194	0.243615	0.621607	0.99965
ENSMUSG00000003283	Hck	0.900894	0.228502	1.07831	0.299075	0.99965
ENSMUSG00000003299	Mrpl4	5.05893	-0.00842491	0.00975285	0.921332	0.99965
ENSMUSG00000003308	Keap1	6.11484	0.0857367	1.41342	0.234489	0.99965
ENSMUSG00000003309	Ap1m2	-0.953874	-0.0366256	0.00299075	0.956387	0.99965
ENSMUSG00000003316	Glg1	8.15843	0.0209522	0.0797883	0.777584	0.99965
ENSMUSG00000003344	Btbd2	6.1015	0.0338418	0.20334	0.652038	0.99965
ENSMUSG00000003345	Csnk1g2	6.95979	0.0493073	0.451667	0.501544	0.99965
ENSMUSG00000003346	Abhd17a	6.35653	-0.0234954	0.103013	0.748244	0.99965
ENSMUSG00000003348	Mob3a	3.36991	-0.220564	1.83934	0.175029	0.99965
ENSMUSG00000003352	Cacnb3	7.34453	0.00319362	0.0017232	0.966888	0.99965
ENSMUSG00000003354	Ccdc65	2.31	-0.0436181	0.0562754	0.812483	0.99965
ENSMUSG00000003360	Ddx23	6.24518	0.00976122	0.0180745	0.893054	0.99965
ENSMUSG00000003363	Pld3	8.72227	0.055618	0.410675	0.521627	0.99965
ENSMUSG00000003378	Grik5	7.64556	0.117422	1.56799	0.210499	0.99965
ENSMUSG00000003380	Rabac1	6.58735	-0.124173	2.25991	0.132762	0.99965
ENSMUSG00000003382	Etv3	5.25429	-0.0690845	0.707848	0.400159	0.99965
ENSMUSG00000003402	Prkcsh	6.27654	0.0887542	1.58845	0.207548	0.99965
ENSMUSG00000003410	Elavl3	7.95075	0.0693042	1.02107	0.312265	0.99965
ENSMUSG00000003411	Rab3b	5.34685	0.141652	0.357727	0.549771	0.99965
ENSMUSG00000003418	St8sia6	3.14974	0.322725	2.8149	0.0933929	0.99965
ENSMUSG00000003420	Fcgrt	4.11068	-0.164635	1.40475	0.23593	0.99965
ENSMUSG00000003421	Nosip	5.16265	-0.077413	0.849086	0.356811	0.99965
ENSMUSG00000003423	Pih1d1	4.23075	-0.134933	1.26974	0.259815	0.99965
ENSMUSG00000003429	Rps11	6.74244	-0.0728612	0.772159	0.37955	0.99965
ENSMUSG00000003435	Supt5	7.19333	-0.00125254	0.000391881	0.984206	0.99965
ENSMUSG00000003436	Dll3	0.646668	-0.288324	1.63315	0.201268	0.99965
ENSMUSG00000003437	Paf1	5.84059	0.0591444	0.596589	0.439882	0.99965
ENSMUSG00000003438	Timm50	4.55685	-0.0484283	0.205669	0.650183	0.99965
ENSMUSG00000003444	Med29	3.22672	-0.0629435	0.180421	0.671011	0.99965
ENSMUSG00000003452	Bicd1	5.95304	-0.00143499	0.000273102	0.986815	0.99965
ENSMUSG00000003458	Ncstn	5.73196	0.00898725	0.0134985	0.907507	0.99965
ENSMUSG00000003464	Pex19	6.15729	-0.0665814	0.818298	0.365678	0.99965
ENSMUSG00000003469	Phyhip	8.93073	0.143251	2.02959	0.154262	0.99965
ENSMUSG00000003476	Crhr2	1.66068	0.720452	3.53689	0.060018	0.99965
ENSMUSG00000003477	Inmt	0.454926	-0.0530747	0.0426562	0.836374	0.99965
ENSMUSG00000003500	Impdh1	4.98644	-0.0288285	0.101761	0.749726	0.99965
ENSMUSG00000003518	Dusp3	7.35434	-0.00538382	0.00637139	0.93638	0.99965
ENSMUSG00000003526	Prodh	4.91793	0.0386685	0.04772	0.827079	0.99965
ENSMUSG00000003527	Ess2	4.41559	-0.0223639	0.0461707	0.829866	0.99965
ENSMUSG00000003528	Slc25a1	4.73742	0.0263329	0.0703763	0.79079	0.99965
ENSMUSG00000003531	Dgcr6	5.3329	-0.0402115	0.222249	0.637332	0.99965
ENSMUSG00000003534	Ddr1	6.40886	0.0525815	0.242952	0.622082	0.99965
ENSMUSG00000003541	Ier3	1.53926	-0.380744	1.91095	0.166858	0.99965
ENSMUSG00000003545	Fosb	4.06562	0.0173639	0.0119235	0.913048	0.99965
ENSMUSG00000003546	Klc4	4.3553	-0.0346332	0.0723464	0.787951	0.99965
ENSMUSG00000003549	Ercc1	4.09134	0.0943108	0.484692	0.486305	0.99965
ENSMUSG00000003559	As3mt	3.46398	0.0504258	0.079855	0.777494	0.99965
ENSMUSG00000003573	Homer3	5.96385	0.0978544	0.661827	0.415916	0.99965
ENSMUSG00000003575	Crtc1	7.96513	0.169789	3.21943	0.0727688	0.99965
ENSMUSG00000003581	Rnf215	4.44065	0.00192069	0.000388437	0.984276	0.99965
ENSMUSG00000003585	Sec14l2	6.07735	0.0115265	0.016924	0.896493	0.99965
ENSMUSG00000003604	Aven	2.6983	0.140805	0.587844	0.443254	0.99965
ENSMUSG00000003617	Cp	4.04339	-0.257477	1.08792	0.296932	0.99965
ENSMUSG00000003623	Crot	5.065	0.116481	1.64262	0.199966	0.99965
ENSMUSG00000003644	Rps6ka1	3.68826	0.046547	0.11142	0.738534	0.99965
ENSMUSG00000003657	Calb2	5.97353	-0.214342	0.257756	0.611666	0.99965
ENSMUSG00000003660	Snrnp200	7.33695	-0.0375247	0.27881	0.597482	0.99965
ENSMUSG00000003662	Ciao1	5.61112	-0.0715473	0.620684	0.430793	0.99965
ENSMUSG00000003680	Taf6l	3.17376	-0.0452568	0.0959373	0.756761	0.99965
ENSMUSG00000003721	Insig2	5.60762	-0.0377666	0.231602	0.630339	0.99965
ENSMUSG00000003731	Kpna6	6.82956	-0.0258991	0.160931	0.688301	0.99965
ENSMUSG00000003746	Man1a	6.30163	0.0241709	0.0683357	0.793776	0.99965
ENSMUSG00000003752	Itpkc	3.16823	-0.0347134	0.0441376	0.833598	0.99965
ENSMUSG00000003762	Coq8b	3.96128	0.134906	1.33075	0.248673	0.99965
ENSMUSG00000003778	Brd8	5.95577	-0.00627946	0.00734285	0.931713	0.99965
ENSMUSG00000003779	Kif20a	0.205807	0.183934	0.415111	0.519387	0.99965
ENSMUSG00000003808	Farsa	4.8461	-0.0786468	0.726685	0.39396	0.99965
ENSMUSG00000003809	Gcdh	4.78514	-0.078519	0.560155	0.454198	0.99965
ENSMUSG00000003810	Mast2	6.74004	0.0873741	1.77966	0.182191	0.99965
ENSMUSG00000003812	Dnase2a	3.17193	-0.128714	0.640388	0.42357	0.99965
ENSMUSG00000003813	Rad23a	5.67216	-0.0511648	0.355701	0.550903	0.99965
ENSMUSG00000003814	Calr	8.41862	0.14455	3.45724	0.0629754	0.99965
ENSMUSG00000003824	Syce2	2.09127	-0.22981	1.16765	0.279885	0.99965
ENSMUSG00000003847	Nfat5	6.9718	0.0431423	0.265171	0.60659	0.99965
ENSMUSG00000003848	Nob1	4.81177	-0.0334437	0.11538	0.734101	0.99965
ENSMUSG00000003849	Nqo1	1.97173	0.0669774	0.0602334	0.806127	0.99965
ENSMUSG00000003863	Ppfia3	7.32831	0.0662402	0.914337	0.338966	0.99965
ENSMUSG00000003865	Gys1	4.21138	0.0394057	0.0858619	0.769505	0.99965
ENSMUSG00000003868	Ruvbl2	4.65783	-0.0103598	0.0114209	0.914893	0.99965
ENSMUSG00000003872	Lin7b	5.31619	-0.127009	1.63023	0.201671	0.99965
ENSMUSG00000003873	Bax	3.94357	0.0135287	0.0132229	0.908452	0.99965
ENSMUSG00000003923	Tfam	5.11728	-0.0539215	0.338693	0.560584	0.99965
ENSMUSG00000003929	Zfp81	4.97082	-0.0649879	0.456525	0.499252	0.99965
ENSMUSG00000003934	Efnb3	7.4276	0.0907101	1.19839	0.273644	0.99965
ENSMUSG00000003948	Mmd	7.8502	-0.0133257	0.0173333	0.895256	0.99965
ENSMUSG00000003949	Hlf	7.09286	-0.029578	0.100979	0.750657	0.99965
ENSMUSG00000003955	Fam162a	4.54499	-0.077844	0.487431	0.485075	0.99965
ENSMUSG00000003970	Rpl8	7.86134	-0.0206438	0.063671	0.800785	0.99965
ENSMUSG00000003974	Grm3	5.59494	-0.0060719	0.00522124	0.942396	0.99965
ENSMUSG00000003992	Ssbp2	6.07026	-0.0558594	0.307513	0.57921	0.99965
ENSMUSG00000004018	Fancl	2.47699	0.0105205	0.00316784	0.955116	0.99965
ENSMUSG00000004031	Brinp2	6.3868	0.0801921	1.16273	0.280901	0.99965
ENSMUSG00000004032	Gstm5	6.78825	-0.0627253	0.742959	0.388715	0.99965
ENSMUSG00000004035	Gstm7	4.65599	0.0252529	0.0558197	0.813229	0.99965
ENSMUSG00000004040	Stat3	5.68139	0.146868	2.07555	0.149676	0.99965
ENSMUSG00000004043	Stat5a	1.19482	0.301907	0.796999	0.371992	0.99965
ENSMUSG00000004044	Cavin1	3.93948	-0.0716075	0.193471	0.660043	0.99965
ENSMUSG00000004054	Map3k11	4.63604	0.0322647	0.0860729	0.76923	0.99965
ENSMUSG00000004056	Akt2	6.46043	-0.0346826	0.190387	0.662595	0.99965
ENSMUSG00000004069	Dnaja3	6.02401	-0.0255652	0.122736	0.726086	0.99965
ENSMUSG00000004070	Hmox2	6.18709	-0.0663265	0.829264	0.362485	0.99965
ENSMUSG00000004071	Cdip1	7.99797	-0.0176065	0.0669003	0.795905	0.99965
ENSMUSG00000004085	Map3k20	3.27016	0.108655	0.373578	0.54106	0.99965
ENSMUSG00000004096	Cwc15	5.55316	-0.0247134	0.090048	0.764116	0.99965
ENSMUSG00000004098	Col5a3	1.84239	0.338596	1.30921	0.252537	0.99965
ENSMUSG00000004099	Dnmt1	5.65848	0.0583349	0.561244	0.45376	0.99965
ENSMUSG00000004100	Ppan	3.7701	-0.0589203	0.196668	0.657424	0.99965
ENSMUSG00000004105	Angptl2	2.0674	0.133827	0.0670055	0.795748	0.99965
ENSMUSG00000004110	Cacna1e	8.975	0.109228	1.06789	0.301422	0.99965
ENSMUSG00000004113	Cacna1b	7.01402	0.103648	1.24982	0.263587	0.99965
ENSMUSG00000004127	Trmt10a	2.81128	-0.175888	1.13434	0.286851	0.99965
ENSMUSG00000004151	Etv1	6.81833	-0.43986	3.6514	0.056022	0.99965
ENSMUSG00000004187	Kifc2	8.63029	0.0148921	0.0249126	0.874585	0.99965
ENSMUSG00000004207	Psap	10.4142	-0.00520554	0.00401084	0.949503	0.99965
ENSMUSG00000004221	Ikbkg	5.62538	-0.0535745	0.424774	0.514564	0.99965
ENSMUSG00000004233	Wars2	3.07598	0.0196274	0.0161124	0.898992	0.99965
ENSMUSG00000004263	Atn1	2.69154	0.0290198	0.0250616	0.874214	0.99965
ENSMUSG00000004264	Phb2	5.82565	-0.0697374	0.899196	0.342997	0.99965
ENSMUSG00000004266	Ptpn6	1.68791	0.0772476	0.149871	0.698658	0.99965
ENSMUSG00000004267	Eno2	9.63944	-0.0182492	0.0562252	0.812565	0.99965
ENSMUSG00000004268	Emg1	4.76405	-0.0137465	0.0237959	0.877405	0.99965
ENSMUSG00000004270	Lpcat3	3.94811	-0.0165628	0.020001	0.887534	0.99965
ENSMUSG00000004285	Atp6v1f	6.05439	-0.165092	4.29452	0.0382353	0.99965
ENSMUSG00000004317	Clcn5	3.88896	-0.194527	1.27111	0.259558	0.99965
ENSMUSG00000004319	Clcn3	7.79823	-0.0908239	1.81566	0.177831	0.99965
ENSMUSG00000004328	Hif3a	3.36565	1.14723	20.7672	5.18625e-06	0.0167734
ENSMUSG00000004347	Pde1c	3.89493	0.537847	6.04954	0.0139099	0.99965
ENSMUSG00000004356	Utp20	5.24676	-0.0178498	0.0312683	0.859643	0.99965
ENSMUSG00000004360	9330159F19Rik	6.3367	0.159696	4.46918	0.0345116	0.99965
ENSMUSG00000004364	Cul3	7.07363	-0.000945073	0.000224633	0.988042	0.99965
ENSMUSG00000004366	Sst	7.38064	-0.0315966	0.0372423	0.846973	0.99965
ENSMUSG00000004383	Large1	7.19851	-0.0878188	0.790986	0.373802	0.99965
ENSMUSG00000004393	Ddx56	4.75323	-0.0241198	0.0718337	0.788685	0.99965
ENSMUSG00000004394	Tmed4	6.03102	-0.0508642	0.430276	0.511854	0.99965
ENSMUSG00000004415	Col26a1	1.74191	0.0763015	0.0754082	0.783619	0.99965
ENSMUSG00000004446	Bid	3.48731	0.0593685	0.164432	0.685108	0.99965
ENSMUSG00000004451	Ralb	4.21778	0.0218074	0.0361197	0.849268	0.99965
ENSMUSG00000004455	Ppp1cc	6.71789	0.107486	2.15671	0.141949	0.99965
ENSMUSG00000004460	Dnajb11	5.70695	0.152236	3.74014	0.0531199	0.99965
ENSMUSG00000004462	Tbccd1	4.05559	0.0168311	0.0228781	0.879775	0.99965
ENSMUSG00000004473	Clec11a	2.00612	-0.148517	0.361198	0.547841	0.99965
ENSMUSG00000004500	Zfp324	3.58253	0.0957627	0.511424	0.474523	0.99965
ENSMUSG00000004508	Gab2	4.51053	-0.0779109	0.628367	0.427955	0.99965
ENSMUSG00000004530	Coro1c	6.67167	0.0507718	0.526761	0.467972	0.99965
ENSMUSG00000004535	Tax1bp1	7.25988	-0.0189559	0.0871639	0.767814	0.99965
ENSMUSG00000004558	Ndrg2	9.51538	-0.144569	1.27934	0.258021	0.99965
ENSMUSG00000004561	Mettl17	4.37381	-0.0139068	0.0131793	0.908603	0.99965
ENSMUSG00000004562	Arhgef40	4.55477	-0.106298	0.586235	0.443879	0.99965
ENSMUSG00000004565	Pnpla6	5.68557	0.0383696	0.225422	0.634939	0.99965
ENSMUSG00000004567	Mcoln1	5.51517	0.0678049	0.632546	0.426423	0.99965
ENSMUSG00000004568	Arhgef18	5.91336	0.10146	1.87077	0.171386	0.99965
ENSMUSG00000004591	Pkn2	5.18966	-0.025389	0.0908149	0.763144	0.99965
ENSMUSG00000004609	Cd33	2.9841	-0.216403	1.62398	0.202538	0.99965
ENSMUSG00000004626	Stxbp2	4.72751	-0.0190452	0.0339286	0.853859	0.99965
ENSMUSG00000004631	Sgce	4.69412	-0.000158786	1.72007e-06	0.998954	0.999958
ENSMUSG00000004633	Chn2	5.18838	0.479765	8.284	0.00399959	0.653307
ENSMUSG00000004637	Wwox	3.74574	-0.196599	1.54218	0.214294	0.99965
ENSMUSG00000004642	Slbp	4.37717	-0.131527	1.52655	0.21663	0.99965
ENSMUSG00000004661	Arid3b	2.53803	0.220059	1.23468	0.266499	0.99965
ENSMUSG00000004665	Cnn2	1.76862	-0.181532	0.720427	0.396004	0.99965
ENSMUSG00000004667	Polr2e	5.35219	-0.0420348	0.272722	0.601511	0.99965
ENSMUSG00000004677	Myo9b	5.93835	0.145487	2.62939	0.104902	0.99965
ENSMUSG00000004698	Hdac9	5.60807	-0.238546	6.96725	0.00830148	0.860534
ENSMUSG00000004730	Adgre1	2.33034	-0.168808	0.841096	0.359084	0.99965
ENSMUSG00000004748	Mtfp1	6.06271	-0.140868	0.711596	0.398915	0.99965
ENSMUSG00000004768	Rab23	5.01616	0.100434	1.46752	0.225738	0.99965
ENSMUSG00000004771	Rab11a	6.35869	-0.102814	1.83046	0.176073	0.99965
ENSMUSG00000004788	Eif2b2	4.53407	-0.0355541	0.127973	0.720543	0.99965
ENSMUSG00000004789	Dlst	6.91728	-0.082932	1.53898	0.21477	0.99965
ENSMUSG00000004791	Pgf	1.81413	-0.236147	1.14287	0.285046	0.99965
ENSMUSG00000004798	Ulk2	6.95042	0.0187763	0.0862818	0.768958	0.99965
ENSMUSG00000004815	Dgkq	5.46299	-0.0995617	1.27764	0.258338	0.99965
ENSMUSG00000004837	Grap	1.8042	0.0729476	0.101892	0.749571	0.99965
ENSMUSG00000004843	Chmp2b	5.47176	0.010528	0.0166619	0.897294	0.99965
ENSMUSG00000004846	Plod3	4.71811	0.0814095	0.586321	0.443845	0.99965
ENSMUSG00000004849	Ap1s1	7.37956	-0.0150785	0.0399898	0.841501	0.99965
ENSMUSG00000004865	Srpk1	5.99886	-0.00639098	0.00500404	0.943605	0.99965
ENSMUSG00000004880	Lbr	3.93457	-0.0373728	0.103433	0.747749	0.99965
ENSMUSG00000004885	Crabp2	0.307204	-0.694686	1.13096	0.287571	0.99965
ENSMUSG00000004891	Nes	3.45004	0.158608	0.697252	0.403709	0.99965
ENSMUSG00000004892	Bcan	7.88399	0.0341499	0.181057	0.670467	0.99965
ENSMUSG00000004894	Hapln2	4.38601	0.293309	2.4174	0.119994	0.99965
ENSMUSG00000004895	Prcc	5.24094	0.0157771	0.040626	0.840261	0.99965
ENSMUSG00000004896	Rrnad1	4.96408	0.0196855	0.0479042	0.826751	0.99965
ENSMUSG00000004897	Hdgf	7.12859	-0.0347853	0.30637	0.579916	0.99965
ENSMUSG00000004902	Slc25a18	5.66773	-0.105016	0.396964	0.528662	0.99965
ENSMUSG00000004929	Thop1	5.2996	0.0417535	0.232895	0.629386	0.99965
ENSMUSG00000004931	Apba3	3.87674	0.0885128	0.556601	0.455633	0.99965
ENSMUSG00000004933	Matk	7.15727	-0.0374468	0.199011	0.655521	0.99965
ENSMUSG00000004934	Pias4	4.37266	0.0727126	0.528031	0.467436	0.99965
ENSMUSG00000004936	Map2k1	8.19203	0.00665706	0.00674114	0.934564	0.99965
ENSMUSG00000004937	Sgta	6.61193	-0.0251921	0.13871	0.709567	0.99965
ENSMUSG00000004945	Tmem242	5.14764	-0.112313	1.28689	0.256622	0.99965
ENSMUSG00000004947	Dtx2	2.96749	0.0379789	0.0509359	0.821443	0.99965
ENSMUSG00000004951	Hspb1	1.94627	0.212646	0.511809	0.474357	0.99965
ENSMUSG00000004952	Rasa4	2.12253	-0.144761	0.459344	0.497931	0.99965
ENSMUSG00000004961	Syt5	6.92504	0.0874489	0.671948	0.412373	0.99965
ENSMUSG00000004980	Hnrnpa2b1	9.14404	-0.055056	0.523421	0.469386	0.99965
ENSMUSG00000004994	Ccdc130	3.37677	-0.144123	1.07224	0.300441	0.99965
ENSMUSG00000004996	Mri1	3.97956	-0.102491	0.776756	0.378135	0.99965
ENSMUSG00000005034	Prkacb	8.55747	0.0192975	0.0359392	0.849641	0.99965
ENSMUSG00000005043	Sgsh	2.93119	-0.0264305	0.0264113	0.8709	0.99965
ENSMUSG00000005045	Chd5	7.99745	-0.0707461	0.526078	0.468261	0.99965
ENSMUSG00000005054	Cstb	3.65902	-0.109191	0.655044	0.418315	0.99965
ENSMUSG00000005057	Sh2b2	2.12984	-0.0376362	0.0303053	0.861799	0.99965
ENSMUSG00000005069	Pex5	5.57023	0.0229005	0.0792817	0.778273	0.99965
ENSMUSG00000005078	Jkamp	5.36434	-0.0552889	0.479152	0.488807	0.99965
ENSMUSG00000005087	Cd44	1.78803	-0.112589	0.211369	0.645697	0.99965
ENSMUSG00000005089	Slc1a2	11.8691	0.0582648	0.478673	0.489024	0.99965
ENSMUSG00000005102	Eif2ak4	4.94948	-0.0489975	0.296254	0.58624	0.99965
ENSMUSG00000005103	Wdr1	7.57088	-0.075438	1.03937	0.307969	0.99965
ENSMUSG00000005107	Slc2a9	2.04839	-0.0304639	0.0235419	0.878056	0.99965
ENSMUSG00000005124	Ccn4	-0.160193	0.22192	0.448045	0.503265	0.99965
ENSMUSG00000005125	Ndrg1	6.855	0.0928319	1.75329	0.185464	0.99965
ENSMUSG00000005142	Man2b1	5.45672	-0.018988	0.0493947	0.82412	0.99965
ENSMUSG00000005148	Klf5	2.82549	0.406054	2.2871	0.130453	0.99965
ENSMUSG00000005150	Wdr83	4.30639	-0.0030223	0.0005462	0.981354	0.99965
ENSMUSG00000005161	Prdx2	7.33003	-0.0778653	1.14201	0.285227	0.99965
ENSMUSG00000005198	Polr2a	6.49053	0.116919	2.26201	0.132582	0.99965
ENSMUSG00000005204	Senp3	6.22745	-0.000478081	4.10356e-05	0.994889	0.99965
ENSMUSG00000005220	Corin	0.338532	1.33576	4.14232	0.0418237	0.99965
ENSMUSG00000005225	Plekha8	4.47949	-0.0850321	0.708602	0.399908	0.99965
ENSMUSG00000005237	Dnah2	3.05168	0.599178	3.74001	0.053124	0.99965
ENSMUSG00000005251	Ripk4	0.209353	0.101481	0.0594443	0.807376	0.99965
ENSMUSG00000005262	Ufd1	6.21943	-2.80168e-05	1.34472e-07	0.999707	0.999958
ENSMUSG00000005267	Zfp287	4.13372	-0.05289	0.201816	0.653259	0.99965
ENSMUSG00000005268	Prlr	4.23155	0.499572	0.231634	0.630315	0.99965
ENSMUSG00000005299	Letm1	6.50461	-0.0189209	0.0710071	0.789876	0.99965
ENSMUSG00000005312	Ubqln1	7.43021	-0.00882029	0.0195882	0.888693	0.99965
ENSMUSG00000005338	Cadm3	8.48193	0.0832939	1.15236	0.283055	0.99965
ENSMUSG00000005354	Txn2	6.35815	-0.0411405	0.326532	0.567708	0.99965
ENSMUSG00000005357	Slc1a6	2.92607	-0.238394	1.42354	0.232822	0.99965
ENSMUSG00000005360	Slc1a3	9.60425	0.111051	1.54506	0.213866	0.99965
ENSMUSG00000005362	Crbn	6.12109	-0.111709	2.44524	0.117882	0.99965
ENSMUSG00000005370	Msh6	4.53461	-0.0699719	0.543686	0.460909	0.99965
ENSMUSG00000005371	Fbxo11	6.91457	0.00371801	0.00320745	0.954837	0.99965
ENSMUSG00000005373	Mlxipl	1.00976	-0.0715126	0.0952815	0.757567	0.99965
ENSMUSG00000005374	Tbl2	5.14867	0.101461	1.45539	0.227665	0.99965
ENSMUSG00000005378	Bud23	4.58652	0.00812892	0.0078912	0.929215	0.99965
ENSMUSG00000005397	Nid1	2.77296	-0.036692	0.023494	0.878179	0.99965
ENSMUSG00000005410	Mcm5	2.31731	0.222527	1.08086	0.298505	0.99965
ENSMUSG00000005413	Hmox1	2.32958	0.00917582	0.00216595	0.96288	0.99965
ENSMUSG00000005417	Mprip	8.62467	0.0692494	0.761875	0.382742	0.99965
ENSMUSG00000005442	Cic	7.157	0.0677927	0.914168	0.339011	0.99965
ENSMUSG00000005447	Pafah1b3	2.55145	-0.249935	0.948111	0.330201	0.99965
ENSMUSG00000005465	Il27ra	0.231044	-0.276188	1.16003	0.28146	0.99965
ENSMUSG00000005469	Prkaca	7.44063	0.0445988	0.364872	0.545813	0.99965
ENSMUSG00000005481	Ddx39a	3.51127	0.0201629	0.0198249	0.888027	0.99965
ENSMUSG00000005483	Dnajb1	5.85094	-0.0516359	0.461029	0.497144	0.99965
ENSMUSG00000005501	Usp40	4.56243	0.100591	1.08226	0.298193	0.99965
ENSMUSG00000005505	Kbtbd4	4.72707	-0.157625	2.56272	0.10941	0.99965
ENSMUSG00000005506	Celf1	8.02096	0.0537392	0.388861	0.532898	0.99965
ENSMUSG00000005510	Ndufs3	6.28993	-0.0724071	1.02621	0.311051	0.99965
ENSMUSG00000005514	Por	6.22567	0.138685	2.75255	0.0970997	0.99965
ENSMUSG00000005533	Igf1r	6.16058	0.178019	3.3262	0.0681842	0.99965
ENSMUSG00000005534	Insr	6.04098	0.00615459	0.00675026	0.93452	0.99965
ENSMUSG00000005566	Trim28	6.65227	-0.0213847	0.100098	0.751712	0.99965
ENSMUSG00000005575	Ube2m	6.40369	-0.050468	0.526207	0.468206	0.99965
ENSMUSG00000005580	Adcy9	6.58933	0.152844	2.42535	0.119387	0.99965
ENSMUSG00000005583	Mef2c	7.13739	-0.0536448	0.13239	0.715967	0.99965
ENSMUSG00000005609	Ctr9	6.17025	0.0158355	0.0500805	0.822923	0.99965
ENSMUSG00000005610	Eif4g2	9.31757	-0.0102116	0.01793	0.893479	0.99965
ENSMUSG00000005611	Irag1	1.3448	-0.911906	3.7207	0.0537417	0.99965
ENSMUSG00000005615	Pcyt1a	5.38511	-0.0285958	0.0867869	0.768302	0.99965
ENSMUSG00000005621	Zfp592	5.01538	-0.0205193	0.0504788	0.822232	0.99965
ENSMUSG00000005625	Psmd4	6.43754	-0.0427058	0.337226	0.561435	0.99965
ENSMUSG00000005656	Snx6	5.23849	-0.0461533	0.250317	0.616852	0.99965
ENSMUSG00000005667	Mthfd2	3.2801	0.107993	0.496747	0.480933	0.99965
ENSMUSG00000005672	Kit	6.50139	-0.102621	0.265553	0.606331	0.99965
ENSMUSG00000005674	Tomm40l	5.87168	-0.0962944	1.25448	0.262698	0.99965
ENSMUSG00000005677	Nr1i3	0.805857	-0.13062	0.328052	0.566808	0.99965
ENSMUSG00000005682	Pan2	4.17591	-0.0148705	0.0144272	0.904393	0.99965
ENSMUSG00000005683	Cs	7.95041	-0.0608369	0.661194	0.416139	0.99965
ENSMUSG00000005686	Ampd3	4.39132	0.224624	3.85104	0.049715	0.99965
ENSMUSG00000005687	Bcas2	5.68241	-0.0572233	0.519938	0.470868	0.99965
ENSMUSG00000005698	Ctcf	6.31234	0.0245586	0.130381	0.718037	0.99965
ENSMUSG00000005699	Pard6a	3.93179	0.0308488	0.0511558	0.821064	0.99965
ENSMUSG00000005716	Pvalb	4.8599	-0.356574	3.31362	0.0687082	0.99965
ENSMUSG00000005718	Tfap4	1.73439	-0.0995071	0.252491	0.615327	0.99965
ENSMUSG00000005732	Ranbp1	4.17626	-0.0642622	0.360477	0.548242	0.99965
ENSMUSG00000005763	Cd247	-1.41274	-0.129594	0.105108	0.745784	0.99965
ENSMUSG00000005774	Rfx5	4.52269	-0.0423591	0.173642	0.676895	0.99965
ENSMUSG00000005779	Psmb4	6.75417	-0.0922121	2.01158	0.156102	0.99965
ENSMUSG00000005802	Slc30a4	5.87055	-0.0575401	0.537886	0.46331	0.99965
ENSMUSG00000005803	Sqor	2.14794	-0.216026	1.00277	0.316641	0.99965
ENSMUSG00000005804	Bloc1s6	4.58209	0.0269905	0.0707726	0.790215	0.99965
ENSMUSG00000005813	Metap1	5.57838	-0.182051	5.28227	0.0215436	0.99965
ENSMUSG00000005823	Gpr108	4.24667	-0.036176	0.0738786	0.785771	0.99965
ENSMUSG00000005846	Rsl1d1	5.69094	-0.0328825	0.186284	0.666028	0.99965
ENSMUSG00000005871	Apc	8.71603	-0.0318	0.154011	0.694731	0.99965
ENSMUSG00000005873	Reep5	8.61556	-0.0190328	0.0607365	0.805336	0.99965
ENSMUSG00000005881	Ergic3	6.34194	-0.0805215	1.03795	0.3083	0.99965
ENSMUSG00000005882	Uqcc1	5.79251	-0.0376851	0.200035	0.654693	0.99965
ENSMUSG00000005886	Ncoa2	6.71217	0.0969439	1.92314	0.165511	0.99965
ENSMUSG00000005893	Nr2c2	7.11029	-0.0273349	0.176746	0.674185	0.99965
ENSMUSG00000005897	Nr2c1	3.58915	0.102587	0.634898	0.425564	0.99965
ENSMUSG00000005899	Smpd4	5.67807	-0.0230382	0.0602689	0.806071	0.99965
ENSMUSG00000005907	Pex1	4.72202	0.0671036	0.52446	0.468945	0.99965
ENSMUSG00000005917	Otx1	1.62381	-0.225028	0.988789	0.320039	0.99965
ENSMUSG00000005936	Kctd20	6.18518	0.0118159	0.0285572	0.865805	0.99965
ENSMUSG00000005949	Ctns	4.11747	0.12114	1.07802	0.299142	0.99965
ENSMUSG00000005950	P2rx5	1.06249	-0.163218	0.333254	0.563749	0.99965
ENSMUSG00000005951	Shpk	2.02093	0.0330724	0.0293828	0.863898	0.99965
ENSMUSG00000005958	Ephb3	3.94736	-0.270228	2.98401	0.0840907	0.99965
ENSMUSG00000005968	Tuft1	2.12779	0.00869248	0.00115843	0.972849	0.99965
ENSMUSG00000005973	Rcn1	4.41208	0.0755597	0.345355	0.556754	0.99965
ENSMUSG00000005980	Dnase1	-0.956719	-0.508218	1.76826	0.183598	0.99965
ENSMUSG00000005981	Trap1	5.99163	-0.0872475	1.21584	0.270179	0.99965
ENSMUSG00000005982	Naa60	5.7319	0.0599555	0.502121	0.478569	0.99965
ENSMUSG00000005983	1700037C18Rik	1.89364	-0.0192646	0.0102953	0.919181	0.99965
ENSMUSG00000005986	Ankrd13d	5.30952	-0.0353805	0.14977	0.698755	0.99965
ENSMUSG00000006005	Tpr	7.0847	0.00938066	0.0203553	0.886549	0.99965
ENSMUSG00000006010	Odr4	6.01698	-0.0281243	0.141343	0.706949	0.99965
ENSMUSG00000006014	Prg4	0.726442	-1.06545	2.35362	0.124992	0.99965
ENSMUSG00000006019	Dhx34	3.34527	0.0437028	0.0762798	0.782404	0.99965
ENSMUSG00000006021	Kptn	4.01805	-0.0189885	0.0247304	0.875041	0.99965
ENSMUSG00000006024	Napa	7.68633	0.0170682	0.0625414	0.802523	0.99965
ENSMUSG00000006050	Sra1	4.75143	-0.0315225	0.11088	0.739145	0.99965
ENSMUSG00000006057	Atp5g1	6.62567	-0.0503078	0.447436	0.503555	0.99965
ENSMUSG00000006058	Snf8	5.54332	-0.0112572	0.0175874	0.894496	0.99965
ENSMUSG00000006095	Tbcb	5.69856	-0.104265	1.4048	0.235921	0.99965
ENSMUSG00000006127	Inpp5k	5.28482	0.00607299	0.00477211	0.944926	0.99965
ENSMUSG00000006134	Crkl	6.09062	-0.0363397	0.225461	0.63491	0.99965
ENSMUSG00000006154	Eps8l1	2.83464	-0.413318	2.34029	0.126066	0.99965
ENSMUSG00000006169	Clint1	5.96613	-0.0131192	0.0322472	0.857486	0.99965
ENSMUSG00000006179	Prss16	-0.016574	-0.490214	3.55345	0.0594219	0.99965
ENSMUSG00000006191	Cdkal1	3.56884	-0.0274394	0.0423094	0.837031	0.99965
ENSMUSG00000006205	Htra1	7.3673	0.145069	2.26933	0.131957	0.99965
ENSMUSG00000006215	Zbtb17	4.70625	0.0107813	0.0130318	0.909114	0.99965
ENSMUSG00000006218	Fam131c	1.06759	-0.395917	0.900918	0.342536	0.99965
ENSMUSG00000006235	Epor	2.14625	0.100465	0.243093	0.621981	0.99965
ENSMUSG00000006241	Ccdc159	3.09969	-0.0258924	0.0225386	0.880663	0.99965
ENSMUSG00000006262	Mob1b	5.31782	-0.0442154	0.302979	0.582021	0.99965
ENSMUSG00000006270	Vax1	0.270658	1.05773	8.63679	0.00329441	0.605386
ENSMUSG00000006273	Atp6v1b2	9.23736	-0.0881681	1.1216	0.289575	0.99965
ENSMUSG00000006276	Eps15l1	5.73734	-0.00430758	0.00256432	0.959613	0.99965
ENSMUSG00000006281	Tep1	2.47889	0.0518725	0.0435683	0.834659	0.99965
ENSMUSG00000006288	Ttc5	5.40946	-0.0430788	0.265459	0.606394	0.99965
ENSMUSG00000006289	Osgep	4.56286	-0.0143621	0.0227496	0.88011	0.99965
ENSMUSG00000006299	Aamp	7.07478	-0.0462053	0.522841	0.469632	0.99965
ENSMUSG00000006301	Tmbim1	5.19527	-0.0955907	0.701641	0.402233	0.99965
ENSMUSG00000006304	Arpc2	7.90203	0.0707041	0.893791	0.344452	0.99965
ENSMUSG00000006307	Kmt2b	5.84298	0.0014279	0.000250951	0.987361	0.99965
ENSMUSG00000006315	Tmem147	5.26432	-0.10465	1.14247	0.285132	0.99965
ENSMUSG00000006333	Rps9	7.33025	-0.0181343	0.0685368	0.793479	0.99965
ENSMUSG00000006335	Tfpt	4.32403	-0.0178562	0.0251791	0.873922	0.99965
ENSMUSG00000006342	Susd2	1.86979	-0.239989	0.301088	0.583201	0.99965
ENSMUSG00000006344	Ggt5	0.769278	-0.131294	0.290695	0.589775	0.99965
ENSMUSG00000006345	Ggt1	0.516471	-0.328076	1.21751	0.269849	0.99965
ENSMUSG00000006356	Crip2	5.52854	0.155472	1.97452	0.159969	0.99965
ENSMUSG00000006360	Crip1	1.58816	-0.143938	0.288201	0.591375	0.99965
ENSMUSG00000006362	Cbfa2t3	5.15915	-0.063062	0.302069	0.582588	0.99965
ENSMUSG00000006369	Fbln1	3.33804	-0.413518	3.8275	0.0504182	0.99965
ENSMUSG00000006373	Pgrmc1	7.93016	-0.00694218	0.00756658	0.930683	0.99965
ENSMUSG00000006386	Tek	3.37891	-0.345578	3.75709	0.0525842	0.99965
ENSMUSG00000006390	Elovl1	3.97639	0.0123023	0.00707087	0.932986	0.99965
ENSMUSG00000006392	Med8	4.23687	-0.0557921	0.285796	0.592928	0.99965
ENSMUSG00000006403	Adamts4	5.32146	-0.0414722	0.133547	0.714782	0.99965
ENSMUSG00000006411	Nectin4	2.76961	-0.330858	3.27225	0.0704609	0.99965
ENSMUSG00000006412	Pfdn2	6.26965	-0.10183	1.44991	0.228542	0.99965
ENSMUSG00000006418	Rnf114	5.65487	-0.0899168	1.17169	0.279054	0.99965
ENSMUSG00000006423	C330007P06Rik	5.8605	-0.116294	2.39264	0.121907	0.99965
ENSMUSG00000006435	Neurl1a	7.22922	0.144924	2.79157	0.0947612	0.99965
ENSMUSG00000006442	Srm	5.09632	-0.0156016	0.0313462	0.85947	0.99965
ENSMUSG00000006445	Epha2	0.197366	0.323849	1.06122	0.302938	0.99965
ENSMUSG00000006456	Rbm14	4.32904	0.133847	1.77489	0.182778	0.99965
ENSMUSG00000006457	Actn3	-0.1634	-0.0543521	0.0177358	0.894054	0.99965
ENSMUSG00000006463	Zdhhc24	4.64016	0.108827	1.38345	0.239514	0.99965
ENSMUSG00000006464	Bbs1	5.59124	0.0515911	0.422824	0.515531	0.99965
ENSMUSG00000006471	Ndor1	2.38993	0.139845	0.481365	0.487804	0.99965
ENSMUSG00000006476	Nsmf	9.52322	-0.051077	0.252278	0.615476	0.99965
ENSMUSG00000006494	Pdk1	5.8252	-0.0732045	0.553727	0.456799	0.99965
ENSMUSG00000006498	Ptbp1	4.94183	-0.0522627	0.317381	0.573186	0.99965
ENSMUSG00000006517	Mvd	4.0091	-0.188681	2.44243	0.118093	0.99965
ENSMUSG00000006519	Cyba	2.0557	0.0390704	0.0395264	0.842409	0.99965
ENSMUSG00000006522	Itih3	4.70231	-0.276804	0.584506	0.444552	0.99965
ENSMUSG00000006526	Stimate	4.65802	-0.0661069	0.39711	0.528586	0.99965
ENSMUSG00000006527	Sfmbt1	5.56297	0.00610369	0.00581722	0.939204	0.99965
ENSMUSG00000006567	Atp7b	1.8441	0.143011	0.456439	0.499293	0.99965
ENSMUSG00000006575	Rundc3a	7.95723	-0.0220893	0.0880668	0.766649	0.99965
ENSMUSG00000006576	Slc4a3	6.75541	-0.000886803	0.000196783	0.988808	0.99965
ENSMUSG00000006586	Runx1t1	4.58129	-0.0671164	0.28135	0.595818	0.99965
ENSMUSG00000006589	Aprt	4.26979	-0.0914106	0.568016	0.451048	0.99965
ENSMUSG00000006599	Gtf2h1	5.34533	-0.00482558	0.00280702	0.957747	0.99965
ENSMUSG00000006611	Hfe	2.51772	0.0830968	0.083325	0.772841	0.99965
ENSMUSG00000006641	Slc5a6	4.28457	-0.0739071	0.140287	0.707996	0.99965
ENSMUSG00000006649	Nphs1	1.05183	-0.0521951	0.0416216	0.838343	0.99965
ENSMUSG00000006651	Aplp1	10.1822	0.0397192	0.232807	0.62945	0.99965
ENSMUSG00000006673	Qrich1	6.12226	-0.00111886	0.000210004	0.988438	0.99965
ENSMUSG00000006675	P4htm	5.9745	0.0559871	0.611176	0.434345	0.99965
ENSMUSG00000006676	Usp19	7.09207	0.0856005	1.33641	0.247667	0.99965
ENSMUSG00000006678	Pola1	2.64513	-0.101594	0.3237	0.569393	0.99965
ENSMUSG00000006699	Cdc42	8.01174	-0.0501017	0.510944	0.47473	0.99965
ENSMUSG00000006705	Pknox1	3.88574	0.172857	1.21773	0.269807	0.99965
ENSMUSG00000006711	D130043K22Rik	5.49408	0.0674152	0.757591	0.384083	0.99965
ENSMUSG00000006715	Gmnn	0.924081	-0.1264	0.234476	0.628225	0.99965
ENSMUSG00000006717	Acot13	5.5399	-0.106234	1.34495	0.246163	0.99965
ENSMUSG00000006720	Zfp184	1.23863	-0.12704	0.323405	0.569568	0.99965
ENSMUSG00000006728	Cdk4	5.16314	0.00620307	0.00516285	0.942719	0.99965
ENSMUSG00000006731	B4galnt1	6.60176	0.0660874	0.604752	0.43677	0.99965
ENSMUSG00000006732	Mettl1	3.50483	0.0519116	0.149251	0.699252	0.99965
ENSMUSG00000006736	Tspan31	5.55361	-0.0367137	0.204947	0.650757	0.99965
ENSMUSG00000006740	Kif5b	8.56784	-0.0173634	0.0442083	0.833467	0.99965
ENSMUSG00000006763	Saal1	3.6992	0.00861766	0.00400645	0.94953	0.99965
ENSMUSG00000006764	Tph2	0.525376	-0.0927658	0.135473	0.712824	0.99965
ENSMUSG00000006782	Cnp	8.65219	0.0180152	0.0264862	0.870719	0.99965
ENSMUSG00000006784	Odad4	1.37665	0.264684	0.768679	0.380626	0.99965
ENSMUSG00000006800	Sulf2	6.7271	0.131377	2.85022	0.0913615	0.99965
ENSMUSG00000006818	Sod2	7.4884	-0.0579603	0.645604	0.421689	0.99965
ENSMUSG00000006850	Tmco6	3.10332	-0.105237	0.454784	0.500072	0.99965
ENSMUSG00000006906	Stambp	4.99797	-0.0438925	0.234451	0.628243	0.99965
ENSMUSG00000006920	Ezh1	6.56044	0.00278075	0.00141088	0.970037	0.99965
ENSMUSG00000006930	Hap1	7.46531	0.184015	4.762	0.0290947	0.99965
ENSMUSG00000006931	P3h4	3.60951	-0.0902715	0.406123	0.523944	0.99965
ENSMUSG00000006932	Ctnnb1	8.9614	-0.0822867	0.957806	0.32774	0.99965
ENSMUSG00000006941	Eif1b	6.46604	-0.0451707	0.369878	0.543071	0.99965
ENSMUSG00000006958	Chrd	5.85531	-0.135524	0.398835	0.527692	0.99965
ENSMUSG00000006998	Psmd2	7.76283	-0.0547711	0.570546	0.450042	0.99965
ENSMUSG00000007021	Syngr3	6.95659	0.0526653	0.55719	0.455395	0.99965
ENSMUSG00000007029	Vars	5.20638	0.11535	1.66317	0.197176	0.99965
ENSMUSG00000007033	Hspa1l	-0.591727	-0.354556	1.18573	0.276193	0.99965
ENSMUSG00000007036	Abhd16a	5.8332	-0.119046	2.67006	0.102252	0.99965
ENSMUSG00000007038	Neu1	5.47917	0.0556774	0.443825	0.505282	0.99965
ENSMUSG00000007039	Ddah2	2.9505	-0.0548031	0.108789	0.741527	0.99965
ENSMUSG00000007041	Clic1	2.73917	0.103938	0.31497	0.574646	0.99965
ENSMUSG00000007050	Lsm2	2.43762	0.161643	0.640334	0.42359	0.99965
ENSMUSG00000007080	Pole	1.1187	0.127895	0.238532	0.625268	0.99965
ENSMUSG00000007097	Atp1a2	10.4555	-0.073303	0.282064	0.595352	0.99965
ENSMUSG00000007207	Stx1a	6.3467	-0.0730703	0.278459	0.597713	0.99965
ENSMUSG00000007216	Zfp775	2.57394	0.0546961	0.0921794	0.761425	0.99965
ENSMUSG00000007279	Scube2	0.427571	-0.403571	0.645993	0.421549	0.99965
ENSMUSG00000007338	Mrpl49	5.02511	-0.0106353	0.0149215	0.902777	0.99965
ENSMUSG00000007411	Mark3	6.24268	0.0741574	1.10247	0.293725	0.99965
ENSMUSG00000007415	Gatad1	5.82479	-0.0272623	0.0980119	0.754229	0.99965
ENSMUSG00000007440	Pcdha11	1.45587	0.0285351	0.0112532	0.915518	0.99965
ENSMUSG00000007458	M6pr	6.64279	0.00602119	0.00687863	0.933901	0.99965
ENSMUSG00000007476	Lrrc8a	3.32133	0.186424	0.910397	0.340009	0.99965
ENSMUSG00000007480	Mc5r	0.0620286	-0.230765	0.566219	0.451765	0.99965
ENSMUSG00000007564	Ppp2r1a	8.83938	-0.0189503	0.0635995	0.800895	0.99965
ENSMUSG00000007570	Fance	3.82024	0.0576591	0.228928	0.63232	0.99965
ENSMUSG00000007589	Tinf2	3.51034	0.0090917	0.00428086	0.947833	0.99965
ENSMUSG00000007594	Hapln4	6.75634	0.0156513	0.0371531	0.847154	0.99965
ENSMUSG00000007603	Dus3l	5.57569	-0.0112134	0.0126862	0.910322	0.99965
ENSMUSG00000007610	Gtpbp3	4.50725	0.0198532	0.037273	0.84691	0.99965
ENSMUSG00000007613	Tgfbr1	5.27228	-0.0636926	0.529233	0.466929	0.99965
ENSMUSG00000007617	Homer1	7.41722	0.174854	2.82765	0.0926537	0.99965
ENSMUSG00000007646	Rad51c	1.76925	0.123451	0.287844	0.591605	0.99965
ENSMUSG00000007653	Gabrb2	7.04784	-0.120561	1.57441	0.209568	0.99965
ENSMUSG00000007655	Cav1	3.55863	-0.234898	2.38181	0.122755	0.99965
ENSMUSG00000007656	Arpp19	6.62384	0.234047	1.22854	0.267691	0.99965
ENSMUSG00000007659	Bcl2l1	6.64985	0.152818	4.85948	0.0274946	0.99965
ENSMUSG00000007670	Khsrp	6.48094	0.228883	7.4897	0.00620528	0.802806
ENSMUSG00000007682	Dio2	6.49923	0.26718	15.6415	7.65568e-05	0.069756
ENSMUSG00000007721	Ccdc124	6.07467	-0.0491438	0.358534	0.549321	0.99965
ENSMUSG00000007739	Cct4	6.55625	-0.011754	0.0295109	0.863605	0.99965
ENSMUSG00000007777	0610009B22Rik	3.66933	0.0954833	0.524344	0.468994	0.99965
ENSMUSG00000007783	Cpt1c	6.76778	0.0411298	0.293742	0.587832	0.99965
ENSMUSG00000007805	Twist2	0.165965	-0.153575	0.273774	0.600811	0.99965
ENSMUSG00000007812	Zfp655	5.1042	-0.102389	1.19175	0.274978	0.99965
ENSMUSG00000007815	Rhoa	7.04382	0.00221519	0.00108517	0.973721	0.99965
ENSMUSG00000007817	Zmiz1	6.76294	0.141876	3.86765	0.0492255	0.99965
ENSMUSG00000007827	Ankrd26	4.7805	0.0771257	0.397215	0.528531	0.99965
ENSMUSG00000007833	Aldh16a1	2.49469	0.0173513	0.00595871	0.93847	0.99965
ENSMUSG00000007836	Hnrnpa0	7.13283	-0.0034138	0.0028667	0.9573	0.99965
ENSMUSG00000007837	Prrg2	1.97849	0.0170509	0.0050797	0.943181	0.99965
ENSMUSG00000007850	Hnrnph1	8.24738	-0.0141936	0.0390208	0.843408	0.99965
ENSMUSG00000007867	Ift43	2.57897	0.154687	0.586064	0.443945	0.99965
ENSMUSG00000007872	Id3	4.43313	-0.248538	5.47511	0.0192891	0.99965
ENSMUSG00000007877	Tcap	-0.625563	-0.504727	0.74899	0.386796	0.99965
ENSMUSG00000007880	Arid1a	6.86013	0.0915634	1.05551	0.30424	0.99965
ENSMUSG00000007888	Crlf1	4.27936	0.122185	1.09659	0.295015	0.99965
ENSMUSG00000007891	Ctsd	6.97061	-0.0642518	0.305746	0.580303	0.99965
ENSMUSG00000007892	Rplp1	8.29484	0.0012335	0.000260544	0.987122	0.99965
ENSMUSG00000007908	Hmgcll1	4.12132	-0.13484	1.0924	0.29594	0.99965
ENSMUSG00000007944	Ttc9b	5.28481	0.00916526	0.0076869	0.930135	0.99965
ENSMUSG00000007950	Abhd8	7.51145	0.00332478	0.00174587	0.966671	0.99965
ENSMUSG00000007987	Ift22	5.33525	-0.0495449	0.32525	0.56847	0.99965
ENSMUSG00000007989	Fzd3	6.77427	0.0925543	0.80753	0.368852	0.99965
ENSMUSG00000008028	1700008O03Rik	0.812298	-0.219454	0.720865	0.39586	0.99965
ENSMUSG00000008035	Mid1ip1	6.44157	-0.0808127	0.685096	0.407838	0.99965
ENSMUSG00000008036	Ap2s1	6.52084	-0.0618382	0.719266	0.396385	0.99965
ENSMUSG00000008090	Fgfrl1	3.98816	-0.13907	1.10211	0.293803	0.99965
ENSMUSG00000008129	Brme1	0.951285	0.231596	1.04921	0.305688	0.99965
ENSMUSG00000008136	Fhl2	4.51482	-0.251933	3.95733	0.0466677	0.99965
ENSMUSG00000008140	Emc10	7.3979	0.0214076	0.101318	0.750254	0.99965
ENSMUSG00000008153	Clstn3	8.43518	-0.0202943	0.0717719	0.788774	0.99965
ENSMUSG00000008167	Fbxw9	3.54343	-0.0778923	0.283516	0.594406	0.99965
ENSMUSG00000008200	Fnbp4	5.63862	-0.0678733	0.789605	0.37422	0.99965
ENSMUSG00000008206	Cers4	6.27438	0.0132786	0.0315339	0.859054	0.99965
ENSMUSG00000008226	Scrn3	5.19168	-0.0362776	0.167375	0.682456	0.99965
ENSMUSG00000008301	Phax	5.1889	-0.0188799	0.0481284	0.826353	0.99965
ENSMUSG00000008305	Tle1	5.993	0.0460037	0.287269	0.591976	0.99965
ENSMUSG00000008307	1700109H08Rik	2.33192	0.0395027	0.0373278	0.846799	0.99965
ENSMUSG00000008318	Relt	3.39315	-0.313626	2.30669	0.128818	0.99965
ENSMUSG00000008333	Snrpb2	4.58007	-0.0928589	0.800275	0.371011	0.99965
ENSMUSG00000008348	Ubc	5.69243	0.131338	2.23536	0.134885	0.99965
ENSMUSG00000008373	Prpf31	5.31301	-0.115734	1.99456	0.157865	0.99965
ENSMUSG00000008384	Sertad1	2.55479	-0.0551929	0.0843965	0.771426	0.99965
ENSMUSG00000008393	Carhsp1	6.03816	0.293364	4.86677	0.0273788	0.99965
ENSMUSG00000008398	Elk3	2.53224	-0.0265886	0.0192593	0.889626	0.99965
ENSMUSG00000008429	Herpud2	5.41882	0.0104323	0.0166596	0.897301	0.99965
ENSMUSG00000008435	Rdh13	4.62047	-0.150089	2.09463	0.147817	0.99965
ENSMUSG00000008450	Nutf2	4.2448	0.0544104	0.251497	0.616023	0.99965
ENSMUSG00000008475	Arpc5	7.37525	0.0818187	1.01902	0.312752	0.99965
ENSMUSG00000008489	Elavl2	6.55504	-0.129357	1.96274	0.16122	0.99965
ENSMUSG00000008496	Pou2f2	3.47085	0.0744801	0.273021	0.601312	0.99965
ENSMUSG00000008540	Mgst1	3.04304	-0.0249186	0.0118094	0.913463	0.99965
ENSMUSG00000008575	Nfib	7.26572	0.0167206	0.0321994	0.857591	0.99965
ENSMUSG00000008604	Ubqln4	6.74443	0.0315128	0.197657	0.656619	0.99965
ENSMUSG00000008658	Rbfox1	8.3307	0.0580992	0.402676	0.52571	0.99965
ENSMUSG00000008668	Rps18	6.8579	-0.0659702	0.762605	0.382514	0.99965
ENSMUSG00000008682	Rpl10	7.65875	-0.0413624	0.320515	0.571298	0.99965
ENSMUSG00000008683	Rps15a	6.88888	-0.131438	1.92272	0.165557	0.99965
ENSMUSG00000008690	Ncaph2	6.47876	-0.0189078	0.0763444	0.782314	0.99965
ENSMUSG00000008730	Hipk1	7.3062	0.166296	3.95779	0.0466549	0.99965
ENSMUSG00000008734	Gprc5b	7.92966	-0.00411456	0.00255154	0.959714	0.99965
ENSMUSG00000008763	Man1a2	7.04437	0.00299863	0.00209001	0.963536	0.99965
ENSMUSG00000008822	Acyp1	3.61258	-0.120662	0.594916	0.440524	0.99965
ENSMUSG00000008845	Cd163	0.88444	0.239777	0.640218	0.423632	0.99965
ENSMUSG00000008855	Hdac5	7.23106	-0.0571421	0.493538	0.482353	0.99965
ENSMUSG00000008859	Rala	6.04007	-0.0299086	0.152596	0.696067	0.99965
ENSMUSG00000008892	Vdac3	6.90748	-0.103327	2.27686	0.131317	0.99965
ENSMUSG00000008958	Vps72	4.4985	0.0345443	0.12422	0.724502	0.99965
ENSMUSG00000008976	Gabpa	5.21175	0.0496782	0.372885	0.541436	0.99965
ENSMUSG00000008999	Bmp7	2.85215	-0.243822	0.265299	0.606503	0.99965
ENSMUSG00000009013	Dynll1	7.82559	-0.101403	1.53824	0.21488	0.99965
ENSMUSG00000009030	Pdcl	4.80321	-0.10841	1.09362	0.295671	0.99965
ENSMUSG00000009035	Tmem184b	5.67921	0.00844513	0.0117293	0.913756	0.99965
ENSMUSG00000009073	Nf2	7.03427	-0.0120923	0.0295214	0.863581	0.99965
ENSMUSG00000009075	Cabp7	8.04934	-0.000169662	2.9436e-06	0.998631	0.999958
ENSMUSG00000009076	Zmat5	4.14808	-0.0173642	0.022231	0.881474	0.99965
ENSMUSG00000009079	Ewsr1	7.95675	-0.032732	0.214884	0.642966	0.99965
ENSMUSG00000009090	Ap1b1	7.33482	-0.00754434	0.0132674	0.908299	0.99965
ENSMUSG00000009092	Derl3	-0.163835	0.724825	5.70274	0.0169385	0.99965
ENSMUSG00000009112	Bcl2l13	5.87501	-0.0201271	0.0639934	0.800292	0.99965
ENSMUSG00000009207	Lnpk	5.7435	-0.0986659	1.35858	0.243784	0.99965
ENSMUSG00000009216	Fam163b	6.91858	0.000493148	2.80714e-05	0.995773	0.99965
ENSMUSG00000009281	Rarres2	3.58075	0.391687	1.73058	0.188336	0.99965
ENSMUSG00000009291	Pttg1ip	6.03669	0.0739768	0.914516	0.338919	0.99965
ENSMUSG00000009292	Trpm2	4.98762	-0.0772035	0.607094	0.435884	0.99965
ENSMUSG00000009293	Ube2g2	5.48159	0.0359731	0.159528	0.689592	0.99965
ENSMUSG00000009376	Met	2.80173	0.138325	0.230954	0.630817	0.99965
ENSMUSG00000009378	Slc16a12	1.42275	0.191936	0.252514	0.61531	0.99965
ENSMUSG00000009394	Syn2	9.21486	-0.0277146	0.0619852	0.803385	0.99965
ENSMUSG00000009406	Elk1	6.17813	0.131702	2.72969	0.0984983	0.99965
ENSMUSG00000009418	Nav1	7.17671	0.038796	0.239478	0.624584	0.99965
ENSMUSG00000009470	Tnpo1	6.66293	0.0251881	0.0989989	0.753034	0.99965
ENSMUSG00000009535	Rnmt	6.25402	-0.108704	2.27969	0.131078	0.99965
ENSMUSG00000009549	Srp14	6.0313	-0.0397238	0.260916	0.609491	0.99965
ENSMUSG00000009551	6330409D20Rik	0.222814	-0.098561	0.0607132	0.805372	0.99965
ENSMUSG00000009555	Cdk9	5.9623	0.0344908	0.167228	0.682587	0.99965
ENSMUSG00000009563	Tor2a	4.46043	-0.0446208	0.136626	0.711659	0.99965
ENSMUSG00000009566	Fpgs	2.42893	-0.176453	0.900318	0.342696	0.99965
ENSMUSG00000009569	Mrtfb	7.95748	0.178529	2.45857	0.116885	0.99965
ENSMUSG00000009575	Cbx5	8.1149	-0.0396028	0.302869	0.582089	0.99965
ENSMUSG00000009585	Apobec3	1.48619	0.0769191	0.135989	0.712302	0.99965
ENSMUSG00000009614	Sardh	3.70373	-0.033144	0.0591832	0.807792	0.99965
ENSMUSG00000009621	Vav2	3.93219	-0.269701	1.6313	0.201524	0.99965
ENSMUSG00000009628	Tex15	1.45355	-0.596453	1.01736	0.313146	0.99965
ENSMUSG00000009630	Ppp2cb	6.43864	-0.0417248	0.339309	0.560228	0.99965
ENSMUSG00000009633	G0s2	1.84881	-0.0583626	0.0686489	0.793314	0.99965
ENSMUSG00000009640	Dmap1	4.37687	-0.135226	1.75464	0.185295	0.99965
ENSMUSG00000009647	Mcu	5.37846	-0.0355277	0.178084	0.673025	0.99965
ENSMUSG00000009681	Bcr	7.22467	0.2979	7.0229	0.00804737	0.845026
ENSMUSG00000009687	Fxyd5	2.32401	-0.185962	0.778325	0.377654	0.99965
ENSMUSG00000009731	Kcnd1	3.34073	-0.124088	0.773733	0.379065	0.99965
ENSMUSG00000009733	Tfcp2	4.72725	0.0339408	0.132808	0.715538	0.99965
ENSMUSG00000009734	Pou6f2	0.661222	-0.267837	0.228224	0.632844	0.99965
ENSMUSG00000009739	Pou6f1	6.91168	0.0180037	0.0634182	0.801173	0.99965
ENSMUSG00000009741	Ubp1	6.4852	-0.0225286	0.0598043	0.806805	0.99965
ENSMUSG00000009772	Nuak2	0.678051	0.19032	0.558176	0.454996	0.99965
ENSMUSG00000009828	Cilk1	4.96972	0.00827418	0.00575475	0.93953	0.99965
ENSMUSG00000009863	Sdhb	6.37665	-0.0779107	0.982213	0.321653	0.99965
ENSMUSG00000009876	Cox4i2	-0.121667	-0.104663	0.154511	0.694261	0.99965
ENSMUSG00000009894	Snap47	8.0498	-0.120078	2.2791	0.131128	0.99965
ENSMUSG00000009905	Kdsr	5.33428	0.0166594	0.0401948	0.8411	0.99965
ENSMUSG00000009907	Vps4b	5.77241	-0.0457878	0.345022	0.556945	0.99965
ENSMUSG00000009927	Rps25	7.24375	-0.0384475	0.293178	0.588191	0.99965
ENSMUSG00000009995	Taz	5.3757	-0.109962	1.47629	0.224356	0.99965
ENSMUSG00000010021	Kif19a	2.27193	0.367168	2.4932	0.114339	0.99965
ENSMUSG00000010025	Aldh3a2	5.7536	-0.0234212	0.0807153	0.77633	0.99965
ENSMUSG00000010044	Zmynd10	1.65761	0.236574	0.553325	0.456962	0.99965
ENSMUSG00000010045	Tmem115	4.91594	-0.00658007	0.00551395	0.940807	0.99965
ENSMUSG00000010047	Hyal2	2.9017	-0.0927751	0.317875	0.572888	0.99965
ENSMUSG00000010048	Ifrd2	2.88571	-0.0206678	0.0129943	0.909244	0.99965
ENSMUSG00000010051	Hyal1	1.40685	-0.00429431	0.000327004	0.985572	0.99965
ENSMUSG00000010054	Tusc2	5.89189	-0.087069	1.2196	0.26944	0.99965
ENSMUSG00000010057	Nprl2	4.5499	-0.0892282	0.870966	0.350688	0.99965
ENSMUSG00000010064	Slc38a3	5.78246	0.0455621	0.116662	0.732684	0.99965
ENSMUSG00000010066	Cacna2d2	5.69197	0.637347	2.0556	0.151647	0.99965
ENSMUSG00000010067	Rassf1	3.75855	-0.144461	1.39955	0.236798	0.99965
ENSMUSG00000010080	Epn3	2.10337	-0.633528	0.512706	0.47397	0.99965
ENSMUSG00000010086	Rnf112	8.54798	-0.0426967	0.137004	0.711278	0.99965
ENSMUSG00000010095	Slc3a2	6.55634	-0.021747	0.092685	0.760791	0.99965
ENSMUSG00000010097	Nxf1	6.44567	0.031403	0.129259	0.719201	0.99965
ENSMUSG00000010110	Stx5a	5.68759	0.0834427	0.956104	0.32817	0.99965
ENSMUSG00000010122	Slc47a1	0.818422	-0.704995	2.23183	0.135194	0.99965
ENSMUSG00000010136	Pifo	0.479401	0.747811	3.71747	0.0538458	0.99965
ENSMUSG00000010142	Tnfrsf13b	0.224095	0.0227982	0.0076745	0.930191	0.99965
ENSMUSG00000010154	Spire2	3.83661	-0.152052	0.973495	0.32381	0.99965
ENSMUSG00000010175	Prox1	6.60935	-0.0485472	0.515639	0.472708	0.99965
ENSMUSG00000010277	2610507B11Rik	8.36618	-0.0104572	0.0202846	0.886745	0.99965
ENSMUSG00000010290	AI597479	5.38732	-0.104228	1.59552	0.206539	0.99965
ENSMUSG00000010307	Tmem86a	3.37401	-0.0818736	0.211039	0.645954	0.99965
ENSMUSG00000010358	Ifi35	1.08512	0.0646569	0.0712521	0.789522	0.99965
ENSMUSG00000010362	Rdm1	2.24824	0.0503876	0.0452052	0.831627	0.99965
ENSMUSG00000010376	Nedd8	6.03238	-0.147169	3.09898	0.0783415	0.99965
ENSMUSG00000010392	Gosr1	5.82247	0.017671	0.0572162	0.810951	0.99965
ENSMUSG00000010406	Mrpl52	4.08611	0.0372045	0.107488	0.743022	0.99965
ENSMUSG00000010453	Kansl3	6.44368	0.0965512	1.4608	0.226804	0.99965
ENSMUSG00000010461	Eya4	2.45674	0.339773	2.7628	0.0964793	0.99965
ENSMUSG00000010476	Ebf3	2.51725	0.283239	0.222557	0.637099	0.99965
ENSMUSG00000010505	Myt1	4.3902	0.020989	0.0248726	0.874685	0.99965
ENSMUSG00000010517	Faf1	5.07554	-0.129119	2.4303	0.11901	0.99965
ENSMUSG00000010529	Gm266	1.37976	-0.231917	0.828165	0.362804	0.99965
ENSMUSG00000010554	Mettl16	5.40719	-0.00196829	0.000558712	0.981142	0.99965
ENSMUSG00000010592	Dazl	1.96868	0.107205	0.251197	0.616233	0.99965
ENSMUSG00000010607	Pigyl	4.09545	-0.135599	0.93418	0.333779	0.99965
ENSMUSG00000010608	Rbm25	7.40787	-0.00628103	0.0059077	0.938734	0.99965
ENSMUSG00000010609	Psen2	3.74382	-0.0164764	0.0153953	0.901254	0.99965
ENSMUSG00000010660	Plcd1	3.14439	-0.0431087	0.0554064	0.813909	0.99965
ENSMUSG00000010663	Fads1	7.78197	0.102066	1.44129	0.229931	0.99965
ENSMUSG00000010721	Lmbr1	5.07521	-0.0568676	0.451509	0.501619	0.99965
ENSMUSG00000010751	Tnfrsf22	0.74627	-0.209693	0.765106	0.381735	0.99965
ENSMUSG00000010755	Cars	5.29072	0.0359053	0.126536	0.722051	0.99965
ENSMUSG00000010797	Wnt2	2.03401	0.394742	1.69162	0.193388	0.99965
ENSMUSG00000010803	Gabra1	8.2015	-0.223028	3.07392	0.0795576	0.99965
ENSMUSG00000010825	Grid2ip	2.33592	0.0863103	0.0170323	0.896165	0.99965
ENSMUSG00000010911	Apip	3.18275	-0.11491	0.616404	0.432387	0.99965
ENSMUSG00000010914	Pdhx	5.48829	-0.101204	1.25862	0.261912	0.99965
ENSMUSG00000010936	Vac14	4.51966	0.0185074	0.0339334	0.853849	0.99965
ENSMUSG00000011096	Akt1s1	5.40885	-0.0373287	0.225521	0.634865	0.99965
ENSMUSG00000011114	Tbrg1	5.07283	-0.0472713	0.322498	0.57011	0.99965
ENSMUSG00000011148	Adssl1	3.966	0.0317337	0.0600425	0.806429	0.99965
ENSMUSG00000011154	Cfap161	1.4272	0.752402	3.46207	0.0627918	0.99965
ENSMUSG00000011158	Brf1	5.3476	0.0524122	0.325899	0.568084	0.99965
ENSMUSG00000011171	Vipr2	0.195479	-1.85009	5.87951	0.0153181	0.99965
ENSMUSG00000011179	Odc1	5.91413	-0.0374626	0.153986	0.694755	0.99965
ENSMUSG00000011254	Thg1l	3.17149	-0.162336	0.994108	0.31874	0.99965
ENSMUSG00000011256	Adam19	4.02497	-0.0953264	0.454938	0.499999	0.99965
ENSMUSG00000011257	Pabpc4	5.39807	0.0279232	0.101474	0.750068	0.99965
ENSMUSG00000011306	Sugp1	5.47348	0.012706	0.0202547	0.886828	0.99965
ENSMUSG00000011382	Dhdh	3.46314	0.0599805	0.153368	0.695337	0.99965
ENSMUSG00000011427	Zfp790	4.33783	-0.0349219	0.103476	0.747697	0.99965
ENSMUSG00000011589	Fsd1	4.79513	-0.0326965	0.110976	0.739036	0.99965
ENSMUSG00000011658	Fuz	4.09987	0.0445539	0.162042	0.687284	0.99965
ENSMUSG00000011751	Sptbn4	7.67623	0.129217	2.73218	0.098345	0.99965
ENSMUSG00000011752	Pgam1	7.25064	-0.0354665	0.281305	0.595847	0.99965
ENSMUSG00000011831	Evi5	6.2899	0.00331395	0.00214352	0.963073	0.99965
ENSMUSG00000011832	Evi5l	6.66827	0.00537677	0.0066577	0.934969	0.99965
ENSMUSG00000011837	Snapc2	4.14846	0.0663325	0.366071	0.545154	0.99965
ENSMUSG00000011877	Git1	8.33499	0.120691	1.84648	0.174193	0.99965
ENSMUSG00000011884	Gltp	5.11957	0.0933913	0.829674	0.362367	0.99965
ENSMUSG00000011958	Bnip2	5.11411	0.0561031	0.474249	0.491039	0.99965
ENSMUSG00000011960	Ccnt1	5.83175	-0.0507381	0.424942	0.514481	0.99965
ENSMUSG00000012017	Scarf2	1.54833	0.207215	0.650725	0.419854	0.99965
ENSMUSG00000012076	Brms1l	6.10418	-0.00418536	0.00357072	0.95235	0.99965
ENSMUSG00000012114	Med15	5.62733	0.0734812	0.872755	0.350194	0.99965
ENSMUSG00000012117	Dhdds	5.78472	0.0171514	0.0551353	0.814357	0.99965
ENSMUSG00000012123	Crybg2	-0.641161	0.0141599	0.00112913	0.973194	0.99965
ENSMUSG00000012126	Ubxn11	3.52083	0.108537	0.427745	0.513097	0.99965
ENSMUSG00000012296	Tjap1	4.15042	0.227162	2.7311	0.0984112	0.99965
ENSMUSG00000012405	Rpl15	7.22996	-0.0845503	1.63096	0.20157	0.99965
ENSMUSG00000012422	Tmem167	5.95652	-0.0247367	0.0990171	0.753012	0.99965
ENSMUSG00000012429	Mplkip	3.38716	-0.112334	0.674153	0.411607	0.99965
ENSMUSG00000012443	Kif11	1.41804	0.299945	0.890046	0.345465	0.99965
ENSMUSG00000012483	Rpa3	2.52101	0.0441469	0.0591414	0.807858	0.99965
ENSMUSG00000012535	Tnpo3	6.62967	-0.0483288	0.4811	0.487925	0.99965
ENSMUSG00000012609	Ttll5	5.16986	0.0303493	0.0725569	0.78765	0.99965
ENSMUSG00000012640	Zfp715	5.01018	-0.0486829	0.329195	0.566134	0.99965
ENSMUSG00000012819	Cdh23	0.92184	0.305411	1.2682	0.260106	0.99965
ENSMUSG00000012848	Rps5	7.02234	-0.0462522	0.359665	0.548692	0.99965
ENSMUSG00000013033	Adgrl1	8.94751	0.0850426	1.085	0.297582	0.99965
ENSMUSG00000013076	Amotl1	5.59661	-0.403612	0.569222	0.450568	0.99965
ENSMUSG00000013089	Etv5	6.11947	-0.0218355	0.073361	0.786505	0.99965
ENSMUSG00000013150	Gfod2	4.23899	-0.00764615	0.0042584	0.94797	0.99965
ENSMUSG00000013155	Enkd1	2.64901	0.0265544	0.0204836	0.886195	0.99965
ENSMUSG00000013160	Atp6v0d1	7.4567	-0.00643834	0.00863961	0.925944	0.99965
ENSMUSG00000013236	Ptprs	8.73691	0.0905701	1.19012	0.275305	0.99965
ENSMUSG00000013275	Slc41a1	6.48026	0.085427	1.41691	0.233913	0.99965
ENSMUSG00000013367	Iglon5	4.61964	-0.0391631	0.143866	0.704468	0.99965
ENSMUSG00000013419	Zfp651	6.57887	0.0225853	0.0948421	0.758109	0.99965
ENSMUSG00000013465	Nelfb	5.35187	0.00268226	0.00101702	0.974559	0.99965
ENSMUSG00000013483	Card14	-0.225446	0.681292	2.5495	0.110329	0.99965
ENSMUSG00000013495	Tmem175	5.00655	-0.156335	2.70392	0.100102	0.99965
ENSMUSG00000013523	Bcas1	7.69601	0.0488733	0.156106	0.692767	0.99965
ENSMUSG00000013539	Tango2	5.64566	-0.04803	0.397304	0.528485	0.99965
ENSMUSG00000013584	Aldh1a2	2.09292	-0.249612	0.314998	0.57463	0.99965
ENSMUSG00000013593	Ndufs2	7.50491	-0.130273	3.2699	0.0705619	0.99965
ENSMUSG00000013622	Atraid	5.46206	-0.0836754	0.981185	0.321906	0.99965
ENSMUSG00000013629	Cad	4.25496	0.209383	2.92692	0.0871135	0.99965
ENSMUSG00000013646	Sh3bp5l	5.47922	0.0115127	0.0178169	0.893814	0.99965
ENSMUSG00000013662	Atad1	6.85015	-0.113371	2.9534	0.0856974	0.99965
ENSMUSG00000013663	Pten	7.19647	0.0106016	0.02118	0.88429	0.99965
ENSMUSG00000013698	Pea15a	9.0736	-0.0694549	0.668118	0.413709	0.99965
ENSMUSG00000013701	Timm23	5.20947	-0.119089	1.61976	0.203126	0.99965
ENSMUSG00000013707	Tnfaip8l2	0.354045	-0.134959	0.304145	0.581295	0.99965
ENSMUSG00000013736	Trnt1	5.31175	-0.000323975	1.46243e-05	0.996949	0.999697
ENSMUSG00000013766	Ly6g6e	0.313924	-0.529812	1.15753	0.281978	0.99965
ENSMUSG00000013787	Ehmt2	7.45219	0.108142	2.48839	0.114689	0.99965
ENSMUSG00000013822	Elof1	4.86406	0.0444454	0.156745	0.692171	0.99965
ENSMUSG00000013833	Med16	5.55046	0.100872	1.68366	0.194439	0.99965
ENSMUSG00000013846	St3gal1	4.61239	-0.147756	0.472006	0.492066	0.99965
ENSMUSG00000013858	Tmem259	6.26388	-0.015368	0.0392976	0.84286	0.99965
ENSMUSG00000013878	Rnf170	4.90249	-0.0755996	0.74035	0.389549	0.99965
ENSMUSG00000013921	Clip3	8.35595	0.0446436	0.391516	0.531503	0.99965
ENSMUSG00000013973	Dedd	4.7305	-0.0112346	0.0147436	0.903356	0.99965
ENSMUSG00000013997	Nit1	4.73562	-0.00949172	0.0109999	0.916471	0.99965
ENSMUSG00000014039	Prdm15	4.62474	0.0986312	0.859094	0.353992	0.99965
ENSMUSG00000014074	Rnf168	5.5217	-0.00548569	0.00378735	0.950928	0.99965
ENSMUSG00000014075	Dynlt2b	3.01083	-0.0353281	0.0510541	0.821239	0.99965
ENSMUSG00000014077	Chp1	7.06754	-0.0511621	0.525974	0.468305	0.99965
ENSMUSG00000014158	Trpv4	1.48405	0.213602	0.0359797	0.849557	0.99965
ENSMUSG00000014164	Klhl3	6.54788	0.127838	1.60321	0.205449	0.99965
ENSMUSG00000014177	Tvp23b	4.71855	-0.0187167	0.0377939	0.845858	0.99965
ENSMUSG00000014195	Dnajc7	7.23728	-0.0342701	0.259085	0.610749	0.99965
ENSMUSG00000014226	Cacybp	6.22763	-0.0647937	0.698088	0.403427	0.99965
ENSMUSG00000014232	Cluap1	4.31857	-0.109138	1.0542	0.304541	0.99965
ENSMUSG00000014243	Zswim7	2.40553	0.080381	0.160831	0.688392	0.99965
ENSMUSG00000014245	Pigl	3.07362	-0.00885766	0.00276213	0.958086	0.99965
ENSMUSG00000014294	Ndufa2	5.32599	-0.0130941	0.0127889	0.909961	0.99965
ENSMUSG00000014301	Pam16	4.33907	-0.118005	1.27279	0.259244	0.99965
ENSMUSG00000014303	Glis2	3.4409	-0.183497	1.69382	0.193098	0.99965
ENSMUSG00000014313	Cox6c	7.46938	-0.115113	2.29481	0.129807	0.99965
ENSMUSG00000014329	Bicc1	3.14864	0.276438	1.80759	0.178798	0.99965
ENSMUSG00000014349	Ube2z	6.47505	0.0269856	0.154101	0.694647	0.99965
ENSMUSG00000014353	Tmem87b	5.69027	-0.0284457	0.122238	0.72662	0.99965
ENSMUSG00000014355	Anapc1	6.86783	0.0126893	0.0292908	0.864109	0.99965
ENSMUSG00000014361	Mertk	5.53107	0.387201	14.76	0.000122096	0.0902764
ENSMUSG00000014402	Tsg101	5.76787	-0.0269976	0.121733	0.727162	0.99965
ENSMUSG00000014418	Hps5	4.40214	0.0690066	0.380024	0.53759	0.99965
ENSMUSG00000014426	Map3k4	5.90782	0.103843	1.80011	0.179699	0.99965
ENSMUSG00000014444	Piezo1	2.10424	-0.0632495	0.0592787	0.80764	0.99965
ENSMUSG00000014470	Rnf166	4.75155	0.127412	1.43888	0.23032	0.99965
ENSMUSG00000014496	Ankrd28	6.35795	-0.0518187	0.363709	0.546453	0.99965
ENSMUSG00000014498	Ankrd52	6.10615	0.0861147	1.34148	0.246773	0.99965
ENSMUSG00000014503	Pkd2l2	0.804247	0.188307	0.736685	0.390725	0.99965
ENSMUSG00000014504	Srp19	5.04922	-0.0199534	0.0469657	0.82843	0.99965
ENSMUSG00000014547	Wdfy2	5.4304	0.0864747	1.17704	0.277959	0.99965
ENSMUSG00000014550	Rbsn	5.96797	0.0392017	0.250668	0.616605	0.99965
ENSMUSG00000014551	Mrps25	5.13891	-0.10725	1.51986	0.217641	0.99965
ENSMUSG00000014554	Dguok	3.7717	0.095836	0.482834	0.487142	0.99965
ENSMUSG00000014592	Camta1	8.5447	0.087769	1.42164	0.233134	0.99965
ENSMUSG00000014599	Csf1	4.73585	-0.0860451	0.934032	0.333817	0.99965
ENSMUSG00000014601	Strip1	6.30236	-0.0671811	0.818514	0.365615	0.99965
ENSMUSG00000014602	Kif1a	10.2921	0.0252292	0.0962813	0.756339	0.99965
ENSMUSG00000014606	Slc25a11	6.36416	-0.104294	2.38275	0.122681	0.99965
ENSMUSG00000014633	Cmc2	2.90136	-0.150076	0.829839	0.362319	0.99965
ENSMUSG00000014668	Chfr	5.28912	0.0297421	0.121414	0.727506	0.99965
ENSMUSG00000014748	Tex261	5.41238	-0.067538	0.703071	0.401754	0.99965
ENSMUSG00000014763	Fam120b	6.34589	0.0382703	0.31352	0.575528	0.99965
ENSMUSG00000014767	Tbp	4.99308	-0.0172989	0.0359075	0.849707	0.99965
ENSMUSG00000014769	Psmb1	6.59442	-0.081905	1.29917	0.254364	0.99965
ENSMUSG00000014771	Pdcd2	3.3818	-0.0282555	0.0352326	0.851109	0.99965
ENSMUSG00000014773	Dll1	2.76255	-0.0182605	0.0111836	0.915779	0.99965
ENSMUSG00000014776	Nol3	4.33163	-0.0330498	0.0995123	0.752416	0.99965
ENSMUSG00000014778	Fhod1	1.07757	0.174894	0.537285	0.46356	0.99965
ENSMUSG00000014782	Plekhg4	0.787521	0.649523	3.31639	0.0685921	0.99965
ENSMUSG00000014786	Slc9a5	4.13139	0.288214	1.57803	0.209045	0.99965
ENSMUSG00000014791	Elmo3	0.678186	0.0805817	0.0811321	0.775769	0.99965
ENSMUSG00000014813	Stc1	2.09331	-0.0578054	0.0850789	0.770529	0.99965
ENSMUSG00000014837	4931428F04Rik	4.42692	0.00973352	0.00869437	0.92571	0.99965
ENSMUSG00000014846	Tppp3	5.19234	0.278938	1.54835	0.21338	0.99965
ENSMUSG00000014850	Msh3	4.51312	0.0026851	0.00059587	0.980525	0.99965
ENSMUSG00000014852	Adamts13	-0.157202	-0.651368	1.52316	0.217141	0.99965
ENSMUSG00000014856	Tmem208	3.9026	-0.255286	3.72813	0.0535031	0.99965
ENSMUSG00000014859	E2f4	4.47605	0.144387	1.95323	0.162239	0.99965
ENSMUSG00000014867	Surf4	6.19285	0.0498819	0.475989	0.490245	0.99965
ENSMUSG00000014873	Surf2	4.63298	-0.0494162	0.251612	0.615942	0.99965
ENSMUSG00000014905	Dnajb9	5.42042	-0.00684963	0.00699224	0.933359	0.99965
ENSMUSG00000014907	Naf1	4.01269	-0.0672531	0.32941	0.566007	0.99965
ENSMUSG00000014932	Yes1	4.0887	0.069521	0.297136	0.585683	0.99965
ENSMUSG00000014956	Ppp1cb	8.41225	-0.0460548	0.40389	0.525087	0.99965
ENSMUSG00000014959	Gorasp2	6.44667	0.000440574	3.72389e-05	0.995131	0.99965
ENSMUSG00000014980	Tsen15	4.2052	-0.0284798	0.061606	0.803975	0.99965
ENSMUSG00000015002	Efr3a	7.50113	-0.127341	1.11455	0.291094	0.99965
ENSMUSG00000015013	Trappc2l	4.72381	-0.00705691	0.00477415	0.944914	0.99965
ENSMUSG00000015016	Acsf3	3.97387	-0.0451454	0.15469	0.694093	0.99965
ENSMUSG00000015023	Ddx19a	4.46678	0.089218	0.721268	0.395728	0.99965
ENSMUSG00000015027	Galns	3.29102	0.0375361	0.0472013	0.828007	0.99965
ENSMUSG00000015053	Gata2	0.872921	-0.127976	0.174979	0.675725	0.99965
ENSMUSG00000015083	C8g	-0.406956	-0.684189	5.37555	0.0204208	0.99965
ENSMUSG00000015085	Entpd2	2.46355	-0.142332	0.522271	0.469874	0.99965
ENSMUSG00000015087	Rabl6	7.24141	0.0329722	0.269624	0.603584	0.99965
ENSMUSG00000015090	Ptgds	8.53339	-0.372853	0.540008	0.46243	0.99965
ENSMUSG00000015092	Edf1	6.50421	-0.0909594	1.61477	0.203823	0.99965
ENSMUSG00000015094	Npdc1	7.51794	-0.00670971	0.00824345	0.927657	0.99965
ENSMUSG00000015095	Fbxw5	6.11989	-0.0541939	0.391727	0.531393	0.99965
ENSMUSG00000015112	Slc25a13	1.84256	0.243235	0.881241	0.347862	0.99965
ENSMUSG00000015120	Ube2i	6.54983	0.028966	0.18392	0.668026	0.99965
ENSMUSG00000015126	Tsr3	4.0773	-0.10955	0.965476	0.325811	0.99965
ENSMUSG00000015127	Unkl	5.01304	0.0783036	0.876428	0.349182	0.99965
ENSMUSG00000015133	Lrrk1	1.72698	0.14594	0.456153	0.499427	0.99965
ENSMUSG00000015143	Actn1	6.2506	0.317345	5.38206	0.0203449	0.99965
ENSMUSG00000015149	Sirt2	7.07099	-0.0446909	0.414026	0.519933	0.99965
ENSMUSG00000015165	Hnrnpl	7.64509	0.0123142	0.0288354	0.86516	0.99965
ENSMUSG00000015176	Nolc1	6.43788	-0.0523472	0.517238	0.472022	0.99965
ENSMUSG00000015189	Casd1	6.25146	-9.09028e-06	1.49937e-08	0.999902	0.999964
ENSMUSG00000015202	Cnksr3	2.51619	0.058221	0.074908	0.78432	0.99965
ENSMUSG00000015214	Mtmr1	6.08203	0.0531882	0.566325	0.451723	0.99965
ENSMUSG00000015217	Hmgb3	3.77888	0.0307432	0.0280767	0.866929	0.99965
ENSMUSG00000015222	Map2	10.665	-0.00929824	0.0116874	0.91391	0.99965
ENSMUSG00000015224	Cyp2j9	4.73117	-0.00593589	0.00134892	0.970702	0.99965
ENSMUSG00000015243	Abca1	5.89485	0.11374	1.32018	0.250559	0.99965
ENSMUSG00000015247	Nipsnap3b	3.48627	-0.170267	1.45836	0.227191	0.99965
ENSMUSG00000015289	Lage3	3.17976	-0.105832	0.406644	0.523678	0.99965
ENSMUSG00000015290	Ubl4a	5.75531	0.0358108	0.181347	0.670218	0.99965
ENSMUSG00000015291	Gdi1	9.10641	-0.0268229	0.114632	0.734931	0.99965
ENSMUSG00000015305	Sash1	6.94502	-0.0605285	0.414973	0.519456	0.99965
ENSMUSG00000015312	Gadd45b	3.98959	-0.149242	1.29489	0.255148	0.99965
ENSMUSG00000015335	Zdhhc12	2.13488	-0.15611	0.654465	0.418521	0.99965
ENSMUSG00000015337	Endog	3.4899	-0.121512	0.694812	0.404533	0.99965
ENSMUSG00000015341	Golga7	6.54986	-0.0486552	0.425986	0.513965	0.99965
ENSMUSG00000015342	Xk	4.75206	0.0602956	0.3958	0.529266	0.99965
ENSMUSG00000015354	Pcolce2	3.01184	0.232043	0.258588	0.611092	0.99965
ENSMUSG00000015357	Clpx	5.17574	-0.0384335	0.20495	0.650754	0.99965
ENSMUSG00000015363	Trabd	4.38837	-0.0282165	0.0657008	0.797703	0.99965
ENSMUSG00000015377	Dennd6b	5.51818	-0.0540421	0.366807	0.54475	0.99965
ENSMUSG00000015396	Cd83	3.94942	-0.122376	0.380746	0.537204	0.99965
ENSMUSG00000015405	Ace2	0.294291	-0.307104	1.09788	0.294733	0.99965
ENSMUSG00000015461	Atf6b	6.02177	0.0517173	0.42881	0.512573	0.99965
ENSMUSG00000015468	Notch4	2.2921	0.255604	1.25463	0.26267	0.99965
ENSMUSG00000015474	Ppt2	3.34554	-0.00443836	0.000812107	0.977265	0.99965
ENSMUSG00000015476	Prrt1	7.33267	0.106518	1.1243	0.288995	0.99965
ENSMUSG00000015478	Rnf5	5.70431	-0.0997171	1.50544	0.219837	0.99965
ENSMUSG00000015484	Fam163a	3.69273	-0.0131119	0.00646988	0.935891	0.99965
ENSMUSG00000015488	Cacfd1	5.26402	-0.0188012	0.0578104	0.809991	0.99965
ENSMUSG00000015501	Hivep2	8.26446	0.0784382	0.740693	0.389439	0.99965
ENSMUSG00000015522	Arnt	5.48271	0.112024	1.53178	0.215846	0.99965
ENSMUSG00000015536	Mocs2	5.51977	-0.000625213	5.51297e-05	0.994076	0.99965
ENSMUSG00000015542	Nat9	3.4839	-0.187037	1.83442	0.175607	0.99965
ENSMUSG00000015568	Lpl	6.02513	-0.0215512	0.0207663	0.885417	0.99965
ENSMUSG00000015575	Atp6v0e	4.50869	0.108273	0.730802	0.392623	0.99965
ENSMUSG00000015597	Zfp318	5.94359	-0.0107224	0.0184459	0.891967	0.99965
ENSMUSG00000015599	Ttbk1	7.41151	0.121687	3.01946	0.0822709	0.99965
ENSMUSG00000015605	Srf	5.63858	0.0126385	0.0171838	0.895706	0.99965
ENSMUSG00000015647	Lama5	3.05539	0.0246315	0.00956189	0.922103	0.99965
ENSMUSG00000015653	Steap2	3.98724	-0.307174	0.233687	0.628803	0.99965
ENSMUSG00000015656	Hspa8	10.5959	-0.0348057	0.162342	0.68701	0.99965
ENSMUSG00000015659	Serac1	4.58762	0.0776747	0.423349	0.51527	0.99965
ENSMUSG00000015668	Pdzd11	4.48492	-0.0703422	0.423998	0.514949	0.99965
ENSMUSG00000015671	Psma2	6.27857	-0.142475	3.37984	0.0659986	0.99965
ENSMUSG00000015672	Mrpl32	4.14305	-0.0951382	0.731831	0.39229	0.99965
ENSMUSG00000015697	Setdb1	5.64692	0.048089	0.348368	0.555038	0.99965
ENSMUSG00000015702	Anxa9	0.170654	0.00229111	7.98494e-05	0.99287	0.99965
ENSMUSG00000015709	Arnt2	8.06709	-0.0897408	0.809001	0.368416	0.99965
ENSMUSG00000015711	Prune1	4.62179	-0.0244737	0.0718051	0.788726	0.99965
ENSMUSG00000015714	Cers2	5.9231	-0.0129505	0.0248082	0.874846	0.99965
ENSMUSG00000015733	Capza2	8.26018	-0.0600259	0.526113	0.468245	0.99965
ENSMUSG00000015745	Plekho1	4.13067	-0.00530842	0.00180963	0.966068	0.99965
ENSMUSG00000015747	Vps45	5.19449	-0.0875951	0.904224	0.341652	0.99965
ENSMUSG00000015748	Prpf3	4.55226	0.0285662	0.0773441	0.780929	0.99965
ENSMUSG00000015749	Anp32e	6.94459	-0.00851776	0.0116374	0.914093	0.99965
ENSMUSG00000015750	Aph1a	4.98059	-0.0280904	0.0905795	0.763442	0.99965
ENSMUSG00000015755	Tab2	6.10127	-0.00496443	0.00411748	0.948837	0.99965
ENSMUSG00000015757	Ppil4	5.75859	0.0336818	0.151981	0.696649	0.99965
ENSMUSG00000015759	Cnih1	5.67208	-0.0385832	0.248596	0.618065	0.99965
ENSMUSG00000015766	Eps8	5.54977	0.136558	2.1275	0.144677	0.99965
ENSMUSG00000015776	Med22	4.96843	-0.030931	0.108921	0.741376	0.99965
ENSMUSG00000015790	Surf1	5.34285	-0.048265	0.241318	0.623256	0.99965
ENSMUSG00000015804	Med28	5.82484	-0.00047657	4.0611e-05	0.994915	0.99965
ENSMUSG00000015806	Qdpr	7.72124	-0.0419497	0.22551	0.634873	0.99965
ENSMUSG00000015829	Tnr	8.06463	0.0411696	0.29434	0.587453	0.99965
ENSMUSG00000015837	Sqstm1	8.7521	0.00525661	0.00460643	0.945889	0.99965
ENSMUSG00000015839	Nfe2l2	4.131	0.0837436	0.408466	0.522749	0.99965
ENSMUSG00000015843	Rxrg	2.68016	1.0437	1.87726	0.170645	0.99965
ENSMUSG00000015846	Rxra	5.16054	0.0817225	0.617183	0.432096	0.99965
ENSMUSG00000015850	Adamtsl4	2.81	0.071047	0.114817	0.734726	0.99965
ENSMUSG00000015852	Fcrls	4.54197	0.0679143	0.403734	0.525167	0.99965
ENSMUSG00000015869	Prpsap1	5.20689	0.0153318	0.0283891	0.866197	0.99965
ENSMUSG00000015879	Fam184b	3.44824	0.426621	1.61107	0.204342	0.99965
ENSMUSG00000015882	Lcorl	4.74492	-0.0595852	0.254132	0.61418	0.99965
ENSMUSG00000015889	Lta4h	4.97994	-0.0162917	0.0384265	0.844589	0.99965
ENSMUSG00000015932	Dstn	7.07679	-0.0794912	1.27554	0.25873	0.99965
ENSMUSG00000015937	Macroh2a1	6.42711	-0.016517	0.0552391	0.814185	0.99965
ENSMUSG00000015942	Gtf2ird2	4.01424	-0.103381	0.743092	0.388672	0.99965
ENSMUSG00000015943	Bola1	2.72397	-0.00588749	0.000863379	0.976559	0.99965
ENSMUSG00000015944	Castor2	7.30393	0.11915	2.7561	0.0968843	0.99965
ENSMUSG00000015947	Fcgr1	1.35691	-0.277024	1.48703	0.222678	0.99965
ENSMUSG00000015950	Ncf1	2.93933	0.158642	0.858133	0.354262	0.99965
ENSMUSG00000015961	Adss	6.56152	-0.0562464	0.679909	0.409618	0.99965
ENSMUSG00000015966	Il17rb	0.808644	0.139595	0.35963	0.548712	0.99965
ENSMUSG00000015968	Cacna1d	6.07514	-0.00762504	0.00689754	0.933811	0.99965
ENSMUSG00000015970	Chdh	3.11204	0.155406	0.306902	0.579588	0.99965
ENSMUSG00000015971	Actr8	5.62905	-0.0507658	0.422909	0.515489	0.99965
ENSMUSG00000015980	Lrrc27	2.46732	-0.0425969	0.0467554	0.828808	0.99965
ENSMUSG00000015981	Stk32c	6.21729	0.0124774	0.0187582	0.891062	0.99965
ENSMUSG00000015994	Fnta	5.51983	-0.0327741	0.158488	0.690552	0.99965
ENSMUSG00000016018	Mtrex	6.14499	-0.0309592	0.173266	0.677225	0.99965
ENSMUSG00000016024	Lbp	3.2283	0.459837	0.478795	0.488969	0.99965
ENSMUSG00000016028	Celsr1	3.56778	0.00634006	0.00147383	0.969376	0.99965
ENSMUSG00000016087	Fli1	1.43603	-0.0148953	0.00509282	0.943108	0.99965
ENSMUSG00000016128	Stard13	4.5902	0.16086	2.35995	0.124486	0.99965
ENSMUSG00000016150	Tenm1	5.93989	-0.162012	2.4098	0.120578	0.99965
ENSMUSG00000016179	Camk1g	4.87074	0.200314	1.80326	0.179319	0.99965
ENSMUSG00000016181	Utp25	4.51718	0.0582882	0.333024	0.563884	0.99965
ENSMUSG00000016194	Hsd11b1	4.88424	0.0128122	0.0152112	0.901843	0.99965
ENSMUSG00000016200	Syt14	5.19347	0.12669	1.48548	0.222919	0.99965
ENSMUSG00000016206	H2-M3	0.774799	-0.262986	0.801923	0.370519	0.99965
ENSMUSG00000016239	Lonrf3	4.00461	0.359865	9.89346	0.00165867	0.432619
ENSMUSG00000016252	Atp5e	5.90934	-0.118961	1.39143	0.238164	0.99965
ENSMUSG00000016253	Nelfcd	5.1757	-0.027938	0.0727067	0.787436	0.99965
ENSMUSG00000016256	Ctsz	4.74544	-0.000777112	3.60043e-05	0.995212	0.99965
ENSMUSG00000016257	Prelid3b	5.2027	-0.0470343	0.318225	0.572676	0.99965
ENSMUSG00000016262	Sertad4	4.02043	0.142717	0.703452	0.401626	0.99965
ENSMUSG00000016308	Ube2a	5.22484	-0.049537	0.370106	0.542946	0.99965
ENSMUSG00000016319	Slc25a5	7.50606	-0.0956414	1.57026	0.210169	0.99965
ENSMUSG00000016344	Ppdpf	5.0772	-0.108785	1.71642	0.190154	0.99965
ENSMUSG00000016346	Kcnq2	9.35323	0.0921016	0.942585	0.331614	0.99965
ENSMUSG00000016349	Eef1a2	9.21132	-0.012964	0.0260063	0.871885	0.99965
ENSMUSG00000016356	Col20a1	2.18395	0.0902442	0.160864	0.688363	0.99965
ENSMUSG00000016382	Pls3	8.01139	-0.19119	2.47232	0.115867	0.99965
ENSMUSG00000016386	Mpped2	5.03498	0.130621	1.00112	0.31704	0.99965
ENSMUSG00000016409	Nkap	4.34057	0.0476626	0.223929	0.636062	0.99965
ENSMUSG00000016427	Ndufa1	5.13577	-0.151574	1.83194	0.175899	0.99965
ENSMUSG00000016477	E2f3	5.28673	0.0908774	0.992139	0.31922	0.99965
ENSMUSG00000016481	Cr1l	4.68084	0.070281	0.603939	0.437079	0.99965
ENSMUSG00000016487	Ppfibp1	4.92693	-0.196374	4.20408	0.0403267	0.99965
ENSMUSG00000016493	Cd46	3.08556	-0.151306	0.73549	0.39111	0.99965
ENSMUSG00000016494	Cd34	5.23756	-0.0574333	0.120709	0.728266	0.99965
ENSMUSG00000016495	Plgrkt	3.61732	-0.00987801	0.00565638	0.940048	0.99965
ENSMUSG00000016496	Cd274	1.45481	-0.177299	0.538612	0.463008	0.99965
ENSMUSG00000016503	Gtf3a	4.07114	0.0642327	0.256426	0.612586	0.99965
ENSMUSG00000016510	Mtif3	4.14287	-0.0933966	0.741286	0.389249	0.99965
ENSMUSG00000016520	Lnx2	2.32216	-0.244352	1.15556	0.282387	0.99965
ENSMUSG00000016526	Dyrk3	3.75332	-0.0799836	0.303831	0.581491	0.99965
ENSMUSG00000016528	Mapkapk2	4.84441	-0.120284	1.18235	0.276878	0.99965
ENSMUSG00000016534	Lamp2	6.35681	-0.0364369	0.104898	0.746029	0.99965
ENSMUSG00000016541	Atxn10	7.79948	-0.0637398	0.812006	0.367528	0.99965
ENSMUSG00000016552	Foxred2	4.20667	0.0243247	0.0476837	0.827144	0.99965
ENSMUSG00000016554	Eif3d	5.95864	-0.0277094	0.146864	0.701551	0.99965
ENSMUSG00000016559	H3f3b	7.54629	-0.086773	1.22061	0.269241	0.99965
ENSMUSG00000016619	Nup50	5.546	0.0367835	0.163788	0.685693	0.99965
ENSMUSG00000016624	Phf21b	2.98475	0.0722751	0.152466	0.69619	0.99965
ENSMUSG00000016637	Ift27	3.57474	-0.0117008	0.00542776	0.94127	0.99965
ENSMUSG00000016664	Pacsin2	5.8125	0.114723	2.12832	0.1446	0.99965
ENSMUSG00000016757	Ttll12	3.91964	0.108439	0.801033	0.370785	0.99965
ENSMUSG00000016763	Scube1	4.57699	-0.407891	1.44244	0.229744	0.99965
ENSMUSG00000016831	Tox4	6.30782	0.0326646	0.210208	0.646604	0.99965
ENSMUSG00000016833	Mrps18c	1.87442	-0.235053	1.21281	0.270776	0.99965
ENSMUSG00000016918	Sulf1	3.92921	0.168244	0.0496991	0.823588	0.99965
ENSMUSG00000016921	Srsf6	6.94358	0.0603877	0.664786	0.414875	0.99965
ENSMUSG00000016933	Plcg1	6.32657	0.0649235	0.720801	0.395881	0.99965
ENSMUSG00000016940	Kctd2	5.8138	-0.0605021	0.544929	0.460397	0.99965
ENSMUSG00000016942	Tmprss6	-0.00209754	0.352213	0.958777	0.327495	0.99965
ENSMUSG00000016946	Kctd5	4.70447	0.00328383	0.00132356	0.970979	0.99965
ENSMUSG00000016984	Etaa1	3.41146	0.0526077	0.136405	0.711881	0.99965
ENSMUSG00000016995	Matn4	3.45898	-0.151177	1.20142	0.273038	0.99965
ENSMUSG00000017007	Rbpjl	-0.319183	-0.0997717	0.132174	0.716188	0.99965
ENSMUSG00000017009	Sdc4	6.63675	0.248692	6.61082	0.0101361	0.936634
ENSMUSG00000017057	Il13ra1	2.67668	0.268683	1.62144	0.202891	0.99965
ENSMUSG00000017119	Nbr1	7.6428	-0.0201653	0.0855929	0.769856	0.99965
ENSMUSG00000017132	Cyth1	6.7302	0.0584279	0.60347	0.437257	0.99965
ENSMUSG00000017144	Rnd3	3.95508	-0.0710125	0.154066	0.694679	0.99965
ENSMUSG00000017146	Brca1	0.938705	-0.239034	0.865953	0.352078	0.99965
ENSMUSG00000017167	Cntnap1	7.90423	0.0708857	0.946678	0.330566	0.99965
ENSMUSG00000017176	Nt5c3b	4.80809	-0.0272906	0.099863	0.751994	0.99965
ENSMUSG00000017188	Coa3	5.4353	-0.0497181	0.376943	0.539244	0.99965
ENSMUSG00000017210	Med24	6.62294	-0.0775952	0.804143	0.369858	0.99965
ENSMUSG00000017221	Psmd3	6.50546	0.0351819	0.225151	0.635143	0.99965
ENSMUSG00000017264	Exosc10	5.4851	-0.0309348	0.141848	0.706451	0.99965
ENSMUSG00000017286	Glod4	5.58061	-0.0490355	0.396809	0.528742	0.99965
ENSMUSG00000017288	Vps53	5.88029	-0.0469799	0.360709	0.548113	0.99965
ENSMUSG00000017291	Taok1	7.84415	0.0192653	0.0633368	0.801298	0.99965
ENSMUSG00000017299	Dnttip1	4.5417	-0.0533132	0.310004	0.577677	0.99965
ENSMUSG00000017307	Acot8	3.3412	-0.0559552	0.14426	0.704082	0.99965
ENSMUSG00000017314	Mpp2	7.05503	0.0233869	0.0751274	0.784012	0.99965
ENSMUSG00000017344	Vtn	5.50569	-0.375939	6.53401	0.0105831	0.951813
ENSMUSG00000017376	Nlk	5.94921	0.0657723	0.858216	0.354238	0.99965
ENSMUSG00000017386	Traf4	2.98956	-0.127476	0.52075	0.470522	0.99965
ENSMUSG00000017390	Aldoc	9.64883	-0.0999046	0.476382	0.490066	0.99965
ENSMUSG00000017400	Stac2	6.15588	0.111135	0.927575	0.335494	0.99965
ENSMUSG00000017404	Rpl19	5.9033	0.0201126	0.0461007	0.829993	0.99965
ENSMUSG00000017405	Nek8	1.5672	0.159543	0.388091	0.533305	0.99965
ENSMUSG00000017412	Cacnb4	7.46152	0.00515722	0.0026176	0.959196	0.99965
ENSMUSG00000017417	Plxdc1	3.31645	-0.167885	0.263492	0.607731	0.99965
ENSMUSG00000017418	Arl5b	5.35589	-0.178809	4.50247	0.0338458	0.99965
ENSMUSG00000017421	Zfp207	7.07849	0.0886086	1.54825	0.213393	0.99965
ENSMUSG00000017428	Psmd11	5.87208	0.0481499	0.362851	0.546927	0.99965
ENSMUSG00000017446	C1qtnf1	1.25951	-0.312401	1.09777	0.294756	0.99965
ENSMUSG00000017453	Pipox	1.00863	0.129652	0.195359	0.658493	0.99965
ENSMUSG00000017466	Timp2	8.04717	-0.0920464	0.518219	0.471602	0.99965
ENSMUSG00000017478	Zc3h18	5.54086	0.0785459	0.927319	0.335561	0.99965
ENSMUSG00000017485	Top2b	6.91778	-0.0120764	0.0303117	0.861785	0.99965
ENSMUSG00000017491	Rarb	3.15518	0.837606	1.65023	0.198927	0.99965
ENSMUSG00000017493	Igfbp4	6.12235	-0.146882	2.39466	0.12175	0.99965
ENSMUSG00000017548	Suz12	5.52076	0.0708523	0.817627	0.365875	0.99965
ENSMUSG00000017550	Atad5	2.79548	0.264885	1.73116	0.188263	0.99965
ENSMUSG00000017561	Crlf3	4.03411	0.149121	1.46105	0.226763	0.99965
ENSMUSG00000017615	Tnfaip1	5.38495	-0.0253938	0.0895454	0.764756	0.99965
ENSMUSG00000017631	Abr	9.28784	0.0629587	0.657201	0.41755	0.99965
ENSMUSG00000017639	Rab11fip4	8.37368	0.0575049	0.590157	0.442359	0.99965
ENSMUSG00000017664	Slc35c2	5.63034	0.0779548	0.837702	0.360055	0.99965
ENSMUSG00000017667	Zfp334	4.9664	0.033426	0.150743	0.697827	0.99965
ENSMUSG00000017670	Elmo2	7.70097	0.00542034	0.00617231	0.937379	0.99965
ENSMUSG00000017677	Wsb1	6.63693	-0.123874	1.31155	0.252114	0.99965
ENSMUSG00000017679	Ttpal	5.95237	0.0409308	0.236197	0.626966	0.99965
ENSMUSG00000017686	Rhot1	6.32239	-0.0176123	0.0680109	0.794255	0.99965
ENSMUSG00000017692	Rhbdl3	4.84519	0.103708	1.09623	0.295096	0.99965
ENSMUSG00000017697	Ada	-0.0366926	0.814402	8.42188	0.00370733	0.629922
ENSMUSG00000017707	Serinc3	8.04185	-0.0377707	0.283241	0.594585	0.99965
ENSMUSG00000017713	Tha1	1.71853	0.163852	0.581512	0.44572	0.99965
ENSMUSG00000017715	Pgs1	5.86432	0.0177618	0.0495045	0.823928	0.99965
ENSMUSG00000017716	Birc5	-0.514777	0.230595	0.394401	0.529995	0.99965
ENSMUSG00000017718	Afmid	-1.00736	-0.699426	3.5871	0.0582298	0.99965
ENSMUSG00000017721	Pigt	5.65209	0.0523009	0.281138	0.595957	0.99965
ENSMUSG00000017724	Etv4	2.97342	-0.158989	0.888125	0.345986	0.99965
ENSMUSG00000017734	Dbndd2	6.22411	0.163762	2.33199	0.126739	0.99965
ENSMUSG00000017737	Mmp9	0.43868	0.124601	0.130717	0.71769	0.99965
ENSMUSG00000017740	Slc12a5	8.93557	0.0261742	0.118566	0.730595	0.99965
ENSMUSG00000017747	Ghdc	2.63707	-0.0539715	0.0588876	0.808263	0.99965
ENSMUSG00000017754	Pltp	5.46636	0.239462	1.51315	0.218659	0.99965
ENSMUSG00000017756	Slc12a7	2.50933	-0.0489876	0.0440792	0.833706	0.99965
ENSMUSG00000017760	Ctsa	6.27959	-0.0978364	1.33324	0.248229	0.99965
ENSMUSG00000017764	Zswim1	4.13822	0.0421194	0.143605	0.704723	0.99965
ENSMUSG00000017765	Slc12a4	4.34475	0.0200547	0.0114706	0.914709	0.99965
ENSMUSG00000017774	Myo1c	3.84328	-0.154207	1.43552	0.230865	0.99965
ENSMUSG00000017776	Crk	7.35917	0.036996	0.34257	0.55835	0.99965
ENSMUSG00000017778	Cox7c	6.78707	-0.162196	3.68704	0.0548367	0.99965
ENSMUSG00000017781	Pitpna	8.26153	-0.0501154	0.428515	0.512719	0.99965
ENSMUSG00000017801	Mlx	4.62607	-0.127082	1.5694	0.210294	0.99965
ENSMUSG00000017802	Retreg3	6.03948	-0.0125174	0.0290628	0.864634	0.99965
ENSMUSG00000017830	Dhx58	0.147829	-0.388165	1.57149	0.209991	0.99965
ENSMUSG00000017831	Rab5a	6.65272	-0.00560305	0.00663664	0.935072	0.99965
ENSMUSG00000017837	Nkiras2	3.32285	0.0111054	0.00606408	0.93793	0.99965
ENSMUSG00000017843	Ppp2r5c	7.55694	0.00676666	0.0106343	0.917866	0.99965
ENSMUSG00000017858	Ift52	4.66643	0.0296477	0.0681184	0.794096	0.99965
ENSMUSG00000017861	Mybl2	0.064181	0.314251	1.16092	0.281274	0.99965
ENSMUSG00000017868	Sgk2	1.16983	-0.264289	1.34563	0.246044	0.99965
ENSMUSG00000017897	Eya2	0.981498	-0.172149	0.348453	0.55499	0.99965
ENSMUSG00000017929	B4galt5	5.49411	0.00748895	0.00695948	0.933515	0.99965
ENSMUSG00000017943	Gdap1l1	5.85547	-0.0275467	0.102497	0.748854	0.99965
ENSMUSG00000017978	Cadps2	6.54554	-0.370609	4.05652	0.0440011	0.99965
ENSMUSG00000017999	Ddx27	4.93949	-0.00161411	0.000288526	0.986448	0.99965
ENSMUSG00000018001	Cyth3	5.58437	-0.0897154	1.13067	0.287632	0.99965
ENSMUSG00000018008	Cyth4	4.04133	-0.0166176	0.0228091	0.879955	0.99965
ENSMUSG00000018012	Rac3	3.64578	-0.158701	1.39604	0.237388	0.99965
ENSMUSG00000018040	Rrp7a	6.45816	0.0335517	0.237912	0.625719	0.99965
ENSMUSG00000018042	Cyb5r3	6.14315	0.0481117	0.366927	0.544684	0.99965
ENSMUSG00000018068	Ints2	4.91109	0.088941	1.03735	0.308438	0.99965
ENSMUSG00000018076	Med13l	6.84056	0.209691	7.22602	0.00718544	0.806915
ENSMUSG00000018102	H2bc4	4.77213	0.0146667	0.0137928	0.906509	0.99965
ENSMUSG00000018126	Baiap2l2	0.769632	0.108735	0.167846	0.682033	0.99965
ENSMUSG00000018143	Mafk	3.79045	0.0642569	0.271697	0.602196	0.99965
ENSMUSG00000018160	Med1	5.79438	0.118669	2.02302	0.15493	0.99965
ENSMUSG00000018166	Erbb3	4.0517	-0.0776131	0.287015	0.59214	0.99965
ENSMUSG00000018167	Stard3	4.70793	0.0215511	0.0415501	0.83848	0.99965
ENSMUSG00000018169	Mfng	1.35989	0.0458224	0.0393693	0.842719	0.99965
ENSMUSG00000018171	Vmp1	6.36612	0.00801178	0.0132791	0.908259	0.99965
ENSMUSG00000018189	Uchl5	4.85109	-0.12749	1.24483	0.264542	0.99965
ENSMUSG00000018196	Glrx2	6.19737	-0.00659002	0.00410337	0.948924	0.99965
ENSMUSG00000018199	Ro60	6.43533	-0.0247727	0.116269	0.733117	0.99965
ENSMUSG00000018209	Stk4	6.02586	0.0649147	0.609731	0.434889	0.99965
ENSMUSG00000018217	Pmp22	4.27307	-0.0941718	0.503354	0.47803	0.99965
ENSMUSG00000018238	Gdf9	0.0122429	0.324603	1.63996	0.200331	0.99965
ENSMUSG00000018239	Zcchc10	2.91374	-0.00799446	0.00214025	0.963101	0.99965
ENSMUSG00000018286	Psmb6	6.07875	-0.0833443	0.928514	0.335249	0.99965
ENSMUSG00000018287	Spag7	5.18955	0.0104764	0.0161595	0.898846	0.99965
[truncated: 12,421 more rows]

## Sheet: GO_APOE4KIvWT
GO.ID	Term	Annotated	Significant	Expected	Pvalue_Fisher.elim	Rank
[truncated: 100 more rows]

[truncated: 3 more sheets: GO_APPKIvWT, GO_DMvWT, GO_APPKIvDM]
